# Supplementary material for: New coordination features; a bridging pyridine and the forced shortest non-covalent distance between two CO3 2– species
Source: Chem Sci. 2014 Oct 8;6(1):123–31. doi: 10.1039/c4sc02491e (PMC5461881; doi:10.1039/c4sc02491e)
Supplement: Supplementary file 2 [file SC-006-C4SC02491E-s002.cif]

# Electronic Supplementary Material (ESI) for Chemical Science.
# This journal is © The Royal Society of Chemistry 2014

#######################################################################
#
#                 Cambridge Crystallographic Data Centre
#                                CCDC 
# 
#######################################################################
# 
#  This CIF contains data from an original supplementary publication
#  deposited with the CCDC, and may include chemical, crystal,
#  experimental, refinement, atomic coordinates,
#  anisotropic displacement parameters and molecular geometry data,
#  as required by the journal to which it was submitted.
#
#  This CIF is provided on the understanding that it is used for bona
#  fide research purposes only. It may contain copyright material
#  of the CCDC or of third parties, and may not be copied or further
#  disseminated in any form, whether machine-readable or not,
#  except for the purpose of generating routine backup copies
#  on your local computer system.
# 
#  For further information on the CCDC, data deposition and
#  data retrieval see:
#                         www.ccdc.cam.ac.uk
#
#  Bona fide researchers may freely download Mercury and enCIFer
#  from this site to visualise CIF-encoded structures and 
#  to carry out CIF format checking respectively.
#
data_ibxx13

_audit_creation_method           SHELXL-97
_chemical_name_systematic        
; 
 ? 
;
_chemical_name_common            ?
_chemical_melting_point          ?
_chemical_formula_moiety         'C23 H17 N O6'
_chemical_formula_sum            'C23 H17 N O6'
_chemical_formula_weight         403.38

loop_
_atom_type_symbol
_atom_type_description
_atom_type_scat_dispersion_real
_atom_type_scat_dispersion_imag
_atom_type_scat_source
C C -0.0020 0.0020
'WCROMER Program in WinGX L.Kissel & R.H.Pratt Acta Cryst A46 170 1990'
H H 0.0000 0.0000
'WCROMER Program in WinGX L.Kissel & R.H.Pratt Acta Cryst A46 170 1990'
N N -0.0031 0.0040
'WCROMER Program in WinGX L.Kissel & R.H.Pratt Acta Cryst A46 170 1990'
O O -0.0041 0.0074
'WCROMER Program in WinGX L.Kissel & R.H.Pratt Acta Cryst A46 170 1990'

_symmetry_cell_setting           orthorhombic
_symmetry_space_group_name_H-M   Pbca

loop_
_symmetry_equiv_pos_as_xyz
'x, y, z'
'-x+1/2, -y, z+1/2'
'-x, y+1/2, -z+1/2'
'x+1/2, -y+1/2, -z'
'-x, -y, -z'
'x-1/2, y, -z-1/2'
'x, -y-1/2, z-1/2'
'-x-1/2, y-1/2, z'

_cell_length_a                   21.073(6)
_cell_length_b                   7.448(2)
_cell_length_c                   23.393(6)
_cell_angle_alpha                90.00
_cell_angle_beta                 90.00
_cell_angle_gamma                90.00
_cell_volume                     3671.6(17)
_cell_formula_units_Z            8
_cell_measurement_temperature    100(2)
_cell_measurement_reflns_used    1266
_cell_measurement_theta_min      2.83
_cell_measurement_theta_max      23.76

_exptl_crystal_description       needle
_exptl_crystal_colour            colourless
_exptl_crystal_size_max          0.11
_exptl_crystal_size_mid          0.02
_exptl_crystal_size_min          0.01
_exptl_crystal_density_meas      ?
_exptl_crystal_density_diffrn    1.459
_exptl_crystal_density_method    'not measured'
_exptl_crystal_F_000             1680
_exptl_absorpt_coefficient_mu    0.128
_exptl_absorpt_correction_type   multi-scan
_exptl_absorpt_correction_T_min  0.516
_exptl_absorpt_correction_T_max  0.745
_exptl_absorpt_process_details   'SADABS Bruker AXS Madison WI US'

_exptl_special_details           
; 
 ? 
;

_diffrn_ambient_temperature      100(2)
_diffrn_radiation_wavelength     0.77490
_diffrn_radiation_type           synchrotron
_diffrn_radiation_source         'Advanced Light Source station 11.3.1'
_diffrn_radiation_monochromator  'silicon 111'
_diffrn_measurement_device_type  'Bruker APEX II CCD diffractometer'
_diffrn_measurement_method       '\w rotation with narrow frames'
_diffrn_detector_area_resol_mean ?
_diffrn_reflns_number            12670
_diffrn_reflns_av_R_equivalents  0.0757
_diffrn_reflns_av_sigmaI/netI    0.0514
_diffrn_reflns_limit_h_min       -22
_diffrn_reflns_limit_h_max       22
_diffrn_reflns_limit_k_min       -7
_diffrn_reflns_limit_k_max       7
_diffrn_reflns_limit_l_min       -21
_diffrn_reflns_limit_l_max       24
_diffrn_reflns_theta_min         2.84
_diffrn_reflns_theta_max         24.10
_reflns_number_total             2239
_reflns_number_gt                1551
_reflns_threshold_expression     >2sigma(I)

_computing_data_collection       'Bruker APEX 2'
_computing_cell_refinement       'Bruker SAINT'
_computing_data_reduction        'Bruker SAINT'
_computing_structure_solution    'SIR97 (Altomare, 1999)'
_computing_structure_refinement  'SHELXTL (Sheldrick, 2008)'
_computing_molecular_graphics    ?
_computing_publication_material  ?

_refine_special_details          
; 
 Refinement of F^2^ against ALL reflections.  The weighted R-factor wR and 
 goodness of fit S are based on F^2^, conventional R-factors R are based 
 on F, with F set to zero for negative F^2^. The threshold expression of 
 F^2^ > 2sigma(F^2^) is used only for calculating R-factors(gt) etc. and is 
 not relevant to the choice of reflections for refinement.  R-factors based 
 on F^2^ are statistically about twice as large as those based on F, and R- 
 factors based on ALL data will be even larger. All non-hydrogens were
 refined anisotropically. Hydrogens were found in difference Fourier maps,
 placed geometrically on their carrier atom and refined with a riding 
 model, except those on O2, O3, O4 and O6 that were refined freely with
 their thermal parameter 1.5 times that of their carrier oxygen.
;

_vrf_THETM01_ibxx13              
;
PROBLEM:  The value of sine(theta_max)/wavelength is less than 0.550
            Calculated sin(theta_max)/wavelength =    0.5269
RESPONSE: Repeatedly on several crystals, there was a significant 
diffraction drop of of the intensity around 1 angstrom resolution,
resulting in very poor completeness at higher resolutions. The
present data were cut at 0.95 angstrom to maintain a reasonable
completeness. This results in low values of thetamax and thetafull,
while the ratio reflections over parameters is only of 8.
;

_vrf_PLAT027_ibxx13              
;
PROBLEM:  _diffrn_reflns_theta_full (too) Low ............      24.05 Degree
RESPONSE: Repeatedly on several crystals, there was a significant 
diffraction drop of of the intensity around 1 angstrom resolution,
resulting in very poor completeness at higher resolutions. The
present data were cut at 0.95 angstrom to maintain a reasonable
completeness. This results in low values of thetamax and thetafull,
while the ratio reflections over parameters is only of 8.
;

_vrf_REFNR01_ibxx13              
;
PROBLEM:  Ratio of reflections to parameters is < 8 for a
            centrosymmetric structure Degree
RESPONSE: Repeatedly on several crystals, there was a significant 
diffraction drop of of the intensity around 1 angstrom resolution,
resulting in very poor completeness at higher resolutions. The
present data were cut at 0.95 angstrom to maintain a reasonable
completeness. This results in low values of thetamax and thetafull,
while the ratio reflections over parameters is only of 8.
;

_vrf_PLAT088_ibxx13              
;
PROBLEM:  TPoor Data / Parameter Ratio ....................       7.94 Note
RESPONSE: Repeatedly on several crystals, there was a significant 
diffraction drop of of the intensity around 1 angstrom resolution,
resulting in very poor completeness at higher resolutions. The
present data were cut at 0.95 angstrom to maintain a reasonable
completeness. This results in low values of thetamax and thetafull,
while the ratio reflections over parameters is only of 8.
;

_refine_ls_structure_factor_coef Fsqd
_refine_ls_matrix_type           full
_refine_ls_weighting_scheme      calc
_refine_ls_weighting_details     
'calc w=1/[\s^2^(Fo^2^)+(0.0675P)^2^+0.0000P] where P=(Fo^2^+2Fc^2^)/3'
_atom_sites_solution_primary     direct
_atom_sites_solution_secondary   difmap
_atom_sites_solution_hydrogens   geom
_refine_ls_hydrogen_treatment    mixed
_refine_ls_extinction_method     none
_refine_ls_extinction_coef       ?
_refine_ls_number_reflns         2239
_refine_ls_number_parameters     283
_refine_ls_number_restraints     0
_refine_ls_R_factor_all          0.0782
_refine_ls_R_factor_gt           0.0454
_refine_ls_wR_factor_ref         0.1156
_refine_ls_wR_factor_gt          0.1009
_refine_ls_goodness_of_fit_ref   0.992
_refine_ls_restrained_S_all      0.992
_refine_ls_shift/su_max          0.000
_refine_ls_shift/su_mean         0.000

loop_
_atom_site_label
_atom_site_type_symbol
_atom_site_fract_x
_atom_site_fract_y
_atom_site_fract_z
_atom_site_U_iso_or_equiv
_atom_site_adp_type
_atom_site_occupancy
_atom_site_symmetry_multiplicity
_atom_site_calc_flag
_atom_site_refinement_flags
_atom_site_disorder_assembly
_atom_site_disorder_group
O1 O 0.43259(10) 0.8152(3) 0.46324(10) 0.0306(6) Uani 1 1 d . . .
O2 O 0.38904(9) 0.7535(3) 0.56473(9) 0.0273(6) Uani 1 1 d . . .
H2 H 0.4079(17) 0.812(4) 0.4974(15) 0.041 Uiso 1 1 d . . .
O3 O 0.34105(10) 0.6600(3) 0.66171(11) 0.0351(6) Uani 1 1 d . . .
H3 H 0.3435(17) 0.691(5) 0.6227(16) 0.053 Uiso 1 1 d . . .
O4 O 0.75890(10) 0.6563(3) 0.43087(9) 0.0288(6) Uani 1 1 d . . .
H4 H 0.7904(17) 0.615(5) 0.4561(15) 0.043 Uiso 1 1 d . . .
O5 O 0.81294(9) 0.5098(3) 0.51820(9) 0.0267(6) Uani 1 1 d . . .
O6 O 0.86888(9) 0.3721(3) 0.60691(11) 0.0314(6) Uani 1 1 d . . .
H6 H 0.8644(17) 0.421(5) 0.5697(16) 0.047 Uiso 1 1 d . . .
N1 N 0.59596(11) 0.7011(3) 0.46618(11) 0.0219(7) Uani 1 1 d . . .
C1 C 0.54240(14) 0.7742(4) 0.44567(13) 0.0227(8) Uani 1 1 d . . .
C2 C 0.53833(14) 0.8512(4) 0.39191(14) 0.0254(8) Uani 1 1 d . . .
H2A H 0.4993 0.8985 0.3782 0.030 Uiso 1 1 calc R . .
C3 C 0.59266(15) 0.8574(4) 0.35855(15) 0.0272(8) Uani 1 1 d . . .
H3A H 0.5916 0.9108 0.3217 0.033 Uiso 1 1 calc R . .
C4 C 0.64862(14) 0.7846(4) 0.37970(14) 0.0261(8) Uani 1 1 d . . .
H4A H 0.6864 0.7876 0.3576 0.031 Uiso 1 1 calc R . .
C5 C 0.64835(14) 0.7082(4) 0.43319(13) 0.0217(8) Uani 1 1 d . . .
C6 C 0.48856(14) 0.7661(4) 0.48628(14) 0.0224(8) Uani 1 1 d . . .
C7 C 0.49552(14) 0.7148(4) 0.54076(13) 0.0237(8) Uani 1 1 d . . .
H7A H 0.5369 0.6854 0.5538 0.028 Uiso 1 1 calc R . .
C8 C 0.44370(15) 0.7019(4) 0.58054(14) 0.0253(8) Uani 1 1 d . . .
C9 C 0.45237(14) 0.6287(4) 0.63793(13) 0.0229(8) Uani 1 1 d . . .
C10 C 0.40077(15) 0.6084(4) 0.67575(15) 0.0291(9) Uani 1 1 d . . .
C11 C 0.40881(16) 0.5291(4) 0.72860(15) 0.0315(9) Uani 1 1 d . . .
H11A H 0.3733 0.5143 0.7531 0.038 Uiso 1 1 calc R . .
C12 C 0.46798(16) 0.4710(4) 0.74621(16) 0.0329(9) Uani 1 1 d . . .
H12A H 0.4730 0.4161 0.7826 0.039 Uiso 1 1 calc R . .
C13 C 0.51991(16) 0.4931(4) 0.71059(14) 0.0311(9) Uani 1 1 d . . .
H13A H 0.5608 0.4556 0.7229 0.037 Uiso 1 1 calc R . .
C14 C 0.51254(15) 0.5688(4) 0.65779(14) 0.0284(9) Uani 1 1 d . . .
H14A H 0.5486 0.5816 0.6337 0.034 Uiso 1 1 calc R . .
C15 C 0.70558(14) 0.6295(4) 0.46079(14) 0.0230(8) Uani 1 1 d . . .
C16 C 0.70323(14) 0.5456(4) 0.51149(14) 0.0228(8) Uani 1 1 d . . .
H16A H 0.6629 0.5260 0.5286 0.027 Uiso 1 1 calc R . .
C17 C 0.75876(14) 0.4842(4) 0.54099(13) 0.0229(8) Uani 1 1 d . . .
C18 C 0.75434(14) 0.3961(4) 0.59670(13) 0.0232(8) Uani 1 1 d . . .
C19 C 0.80918(14) 0.3463(4) 0.62762(14) 0.0256(8) Uani 1 1 d . . .
C20 C 0.80423(15) 0.2674(4) 0.68115(14) 0.0285(8) Uani 1 1 d . . .
H20A H 0.8416 0.2349 0.7013 0.034 Uiso 1 1 calc R . .
C21 C 0.74580(15) 0.2356(4) 0.70530(14) 0.0293(8) Uani 1 1 d . . .
H21A H 0.7428 0.1827 0.7422 0.035 Uiso 1 1 calc R . .
C22 C 0.69087(15) 0.2814(4) 0.67535(14) 0.0309(9) Uani 1 1 d . . .
H22A H 0.6504 0.2596 0.6918 0.037 Uiso 1 1 calc R . .
C23 C 0.69540(15) 0.3578(4) 0.62240(14) 0.0269(8) Uani 1 1 d . . .
H23A H 0.6576 0.3860 0.6022 0.032 Uiso 1 1 calc R . .

loop_
_atom_site_aniso_label
_atom_site_aniso_U_11
_atom_site_aniso_U_22
_atom_site_aniso_U_33
_atom_site_aniso_U_23
_atom_site_aniso_U_13
_atom_site_aniso_U_12
O1 0.0120(12) 0.0438(15) 0.0361(15) 0.0039(12) -0.0016(10) 0.0060(11)
O2 0.0113(12) 0.0291(13) 0.0414(14) 0.0012(11) -0.0005(10) 0.0019(10)
O3 0.0184(13) 0.0407(15) 0.0462(16) 0.0042(13) 0.0089(12) 0.0038(11)
O4 0.0131(12) 0.0376(14) 0.0357(14) 0.0032(12) 0.0016(11) -0.0007(10)
O5 0.0121(12) 0.0301(14) 0.0380(14) 0.0006(11) 0.0023(10) -0.0008(10)
O6 0.0143(12) 0.0404(15) 0.0396(15) 0.0053(12) -0.0013(11) 0.0002(11)
N1 0.0127(14) 0.0225(15) 0.0306(16) -0.0019(13) -0.0008(13) -0.0006(12)
C1 0.0200(18) 0.0211(17) 0.027(2) -0.0020(16) -0.0015(15) -0.0018(15)
C2 0.0152(17) 0.0272(19) 0.034(2) -0.0017(17) -0.0035(16) 0.0007(15)
C3 0.0264(19) 0.0238(19) 0.031(2) 0.0011(16) 0.0000(16) 0.0009(15)
C4 0.0177(18) 0.0264(19) 0.034(2) -0.0024(17) 0.0032(15) -0.0016(15)
C5 0.0192(17) 0.0207(17) 0.025(2) -0.0011(16) -0.0005(15) -0.0024(14)
C6 0.0150(17) 0.0183(18) 0.034(2) -0.0017(16) -0.0034(15) -0.0001(14)
C7 0.0130(17) 0.0274(19) 0.031(2) 0.0015(17) 0.0016(15) -0.0019(15)
C8 0.0189(19) 0.0210(18) 0.036(2) -0.0066(17) -0.0011(16) -0.0021(15)
C9 0.0188(18) 0.0211(18) 0.029(2) -0.0021(15) 0.0027(15) -0.0048(15)
C10 0.024(2) 0.025(2) 0.039(2) -0.0049(17) 0.0037(17) 0.0022(16)
C11 0.030(2) 0.028(2) 0.036(2) -0.0012(18) 0.0094(17) -0.0011(17)
C12 0.042(2) 0.024(2) 0.033(2) -0.0016(17) -0.0028(19) -0.0042(17)
C13 0.030(2) 0.031(2) 0.033(2) -0.0013(17) -0.0049(17) 0.0010(16)
C14 0.0203(18) 0.032(2) 0.032(2) -0.0029(18) 0.0004(16) -0.0003(15)
C15 0.0150(17) 0.0235(18) 0.031(2) -0.0038(17) 0.0027(16) -0.0015(15)
C16 0.0102(16) 0.0272(19) 0.031(2) 0.0001(17) -0.0006(15) -0.0024(15)
C17 0.0178(19) 0.0203(18) 0.031(2) -0.0062(16) -0.0003(16) 0.0011(14)
C18 0.0177(17) 0.0211(18) 0.0306(19) -0.0022(16) -0.0010(16) 0.0029(14)
C19 0.0162(18) 0.0232(19) 0.037(2) -0.0036(16) -0.0001(16) -0.0018(14)
C20 0.0266(19) 0.0251(19) 0.034(2) -0.0029(17) -0.0065(17) -0.0020(16)
C21 0.032(2) 0.0201(19) 0.036(2) 0.0019(16) 0.0023(17) -0.0010(16)
C22 0.0235(19) 0.027(2) 0.042(2) 0.0015(18) 0.0048(17) 0.0004(16)
C23 0.0176(18) 0.0251(19) 0.038(2) 0.0024(17) 0.0002(16) 0.0033(15)

_geom_special_details            
; 
 All esds (except the esd in the dihedral angle between two l.s. planes) 
 are estimated using the full covariance matrix.  The cell esds are taken 
 into account individually in the estimation of esds in distances, angles 
 and torsion angles; correlations between esds in cell parameters are only 
 used when they are defined by crystal symmetry.  An approximate (isotropic) 
 treatment of cell esds is used for estimating esds involving l.s. planes. 
;

loop_
_geom_bond_atom_site_label_1
_geom_bond_atom_site_label_2
_geom_bond_distance
_geom_bond_site_symmetry_2
_geom_bond_publ_flag
O1 C6 1.348(4) . ?
O1 H2 0.95(4) . ?
O2 C8 1.269(4) . ?
O3 C10 1.356(4) . ?
O3 H3 0.94(4) . ?
O4 C15 1.339(4) . ?
O4 H4 0.94(4) . ?
O5 C17 1.274(3) . ?
O6 C19 1.362(4) . ?
O6 H6 0.95(4) . ?
N1 C1 1.342(4) . ?
N1 C5 1.348(4) . ?
C1 C2 1.385(4) . ?
C1 C6 1.481(4) . ?
C2 C3 1.386(4) . ?
C2 H2A 0.9500 . ?
C3 C4 1.389(4) . ?
C3 H3A 0.9500 . ?
C4 C5 1.375(4) . ?
C4 H4A 0.9500 . ?
C5 C15 1.488(4) . ?
C6 C7 1.338(4) . ?
C7 C8 1.438(4) . ?
C7 H7A 0.9500 . ?
C8 C9 1.461(4) . ?
C9 C10 1.410(4) . ?
C9 C14 1.422(4) . ?
C10 C11 1.380(5) . ?
C11 C12 1.383(5) . ?
C11 H11A 0.9500 . ?
C12 C13 1.385(5) . ?
C12 H12A 0.9500 . ?
C13 C14 1.367(4) . ?
C13 H13A 0.9500 . ?
C14 H14A 0.9500 . ?
C15 C16 1.342(4) . ?
C16 C17 1.433(4) . ?
C16 H16A 0.9500 . ?
C17 C18 1.462(4) . ?
C18 C23 1.409(4) . ?
C18 C19 1.413(4) . ?
C19 C20 1.387(4) . ?
C20 C21 1.375(4) . ?
C20 H20A 0.9500 . ?
C21 C22 1.395(4) . ?
C21 H21A 0.9500 . ?
C22 C23 1.366(4) . ?
C22 H22A 0.9500 . ?
C23 H23A 0.9500 . ?

loop_
_geom_angle_atom_site_label_1
_geom_angle_atom_site_label_2
_geom_angle_atom_site_label_3
_geom_angle
_geom_angle_site_symmetry_1
_geom_angle_site_symmetry_3
_geom_angle_publ_flag
C6 O1 H2 98(2) . . ?
C10 O3 H3 105(2) . . ?
C15 O4 H4 102(2) . . ?
C19 O6 H6 107(2) . . ?
C1 N1 C5 117.9(3) . . ?
N1 C1 C2 123.0(3) . . ?
N1 C1 C6 113.5(3) . . ?
C2 C1 C6 123.5(3) . . ?
C1 C2 C3 118.3(3) . . ?
C1 C2 H2A 120.9 . . ?
C3 C2 H2A 120.9 . . ?
C2 C3 C4 119.2(3) . . ?
C2 C3 H3A 120.4 . . ?
C4 C3 H3A 120.4 . . ?
C5 C4 C3 118.8(3) . . ?
C5 C4 H4A 120.6 . . ?
C3 C4 H4A 120.6 . . ?
N1 C5 C4 122.7(3) . . ?
N1 C5 C15 113.6(3) . . ?
C4 C5 C15 123.7(3) . . ?
C7 C6 O1 123.7(3) . . ?
C7 C6 C1 122.6(3) . . ?
O1 C6 C1 113.7(3) . . ?
C6 C7 C8 123.5(3) . . ?
C6 C7 H7A 118.2 . . ?
C8 C7 H7A 118.2 . . ?
O2 C8 C7 118.7(3) . . ?
O2 C8 C9 119.6(3) . . ?
C7 C8 C9 121.7(3) . . ?
C10 C9 C14 116.7(3) . . ?
C10 C9 C8 121.4(3) . . ?
C14 C9 C8 121.9(3) . . ?
O3 C10 C11 116.9(3) . . ?
O3 C10 C9 122.2(3) . . ?
C11 C10 C9 120.9(3) . . ?
C10 C11 C12 120.8(3) . . ?
C10 C11 H11A 119.6 . . ?
C12 C11 H11A 119.6 . . ?
C11 C12 C13 119.7(3) . . ?
C11 C12 H12A 120.1 . . ?
C13 C12 H12A 120.1 . . ?
C14 C13 C12 120.2(3) . . ?
C14 C13 H13A 119.9 . . ?
C12 C13 H13A 119.9 . . ?
C13 C14 C9 121.7(3) . . ?
C13 C14 H14A 119.1 . . ?
C9 C14 H14A 119.1 . . ?
O4 C15 C16 124.2(3) . . ?
O4 C15 C5 113.2(3) . . ?
C16 C15 C5 122.5(3) . . ?
C15 C16 C17 123.0(3) . . ?
C15 C16 H16A 118.5 . . ?
C17 C16 H16A 118.5 . . ?
O5 C17 C16 118.8(3) . . ?
O5 C17 C18 119.8(3) . . ?
C16 C17 C18 121.4(3) . . ?
C23 C18 C19 116.7(3) . . ?
C23 C18 C17 121.8(3) . . ?
C19 C18 C17 121.5(3) . . ?
O6 C19 C20 116.8(3) . . ?
O6 C19 C18 122.5(3) . . ?
C20 C19 C18 120.8(3) . . ?
C21 C20 C19 120.7(3) . . ?
C21 C20 H20A 119.6 . . ?
C19 C20 H20A 119.6 . . ?
C20 C21 C22 119.6(3) . . ?
C20 C21 H21A 120.2 . . ?
C22 C21 H21A 120.2 . . ?
C23 C22 C21 119.9(3) . . ?
C23 C22 H22A 120.0 . . ?
C21 C22 H22A 120.0 . . ?
C22 C23 C18 122.2(3) . . ?
C22 C23 H23A 118.9 . . ?
C18 C23 H23A 118.9 . . ?

loop_
_geom_hbond_atom_site_label_D
_geom_hbond_atom_site_label_H
_geom_hbond_atom_site_label_A
_geom_hbond_distance_DH
_geom_hbond_distance_HA
_geom_hbond_distance_DA
_geom_hbond_angle_DHA
_geom_hbond_site_symmetry_A
O1 H2 O2 0.95(4) 1.68(4) 2.587(3) 157(3) .
O3 H3 O2 0.94(4) 1.73(4) 2.579(3) 149(3) .
O4 H4 O5 0.94(4) 1.72(4) 2.581(3) 151(3) .
O6 H6 O5 0.95(4) 1.75(4) 2.598(3) 147(3) .
O4 H4 O2 0.94(4) 2.35(4) 2.826(3) 111(2) 4_566
O1 H2 O5 0.95(4) 2.43(3) 2.871(3) 108(2) 4_466

_diffrn_measured_fraction_theta_max 0.997
_diffrn_reflns_theta_full        24.05
_diffrn_measured_fraction_theta_full 0.999
_refine_diff_density_max         0.171
_refine_diff_density_min         -0.252
_refine_diff_density_rms         0.053

_shelx_res_file                  
;
TITL ibxx13 in Pbca
CELL 0.77490  21.073   7.448  23.393  90.000  90.000  90.000
ZERR    2.00   0.006   0.002   0.006   0.000   0.000   0.000
LATT  1
SYMM 0.5-X, -Y, 0.5+Z
SYMM -X, 0.5+Y, 0.5-Z
SYMM 0.5+X, 0.5-Y, -Z
SFAC    C   H   N   O
DISP    O   -0.00415   0.00737       40.17
DISP    N   -0.00306   0.00403       23.92
DISP    C   -0.00202   0.00197       13.60
DISP    H    0.00000   0.00000        0.67
UNIT   184 136   8  48
TEMP -173
SIZE 0.110 0.015 0.01
 
REM solved by SIR97
REM integrated to 0.95 angstrom for completeness
REM colourless tiny lath
 
EQIV_$1 0.5+X, 1.5-Y, 1-Z
EQIV_$2 -0.5+X, 1.5-Y, 1-Z
 
L.S.      12
BOND $H
ACTA 48.1
HTAB O1 O2
HTAB O3 O2
HTAB O4 O5
HTAB O6 O5
HTAB O4 O2_$1
HTAB O1 O5_$2
 
FMAP      2
PLAN     10
 
WGHT    0.067500
FVAR       0.09273
O1    4    0.432589    0.815249    0.463236    11.00000    0.01197    0.04377 =
         0.03612    0.00388   -0.00157    0.00601
O2    4    0.389037    0.753484    0.564735    11.00000    0.01134    0.02914 =
         0.04145    0.00123   -0.00052    0.00191
H2    2    0.407912    0.811517    0.497350    11.00000   -1.50000
O3    4    0.341052    0.660004    0.661706    11.00000    0.01838    0.04074 =
         0.04620    0.00420    0.00885    0.00384
H3    2    0.343452    0.690889    0.622665    11.00000   -1.50000
O4    4    0.758896    0.656260    0.430871    11.00000    0.01309    0.03756 =
         0.03574    0.00315    0.00163   -0.00073
H4    2    0.790440    0.615037    0.456149    11.00000   -1.50000
O5    4    0.812939    0.509807    0.518202    11.00000    0.01205    0.03009 =
         0.03801    0.00058    0.00226   -0.00077
O6    4    0.868881    0.372101    0.606915    11.00000    0.01432    0.04039 =
         0.03959    0.00527   -0.00129    0.00017
H6    2    0.864449    0.421108    0.569700    11.00000   -1.50000
N1    3    0.595956    0.701069    0.466183    11.00000    0.01268    0.02247 =
         0.03055   -0.00190   -0.00077   -0.00062
C1    1    0.542396    0.774197    0.445667    11.00000    0.02000    0.02111 =
         0.02705   -0.00198   -0.00154   -0.00184
C2    1    0.538331    0.851197    0.391906    11.00000    0.01525    0.02718 =
         0.03376   -0.00168   -0.00349    0.00071
AFIX  43
H2A   2    0.499318    0.898547    0.378238    11.00000   -1.20000
AFIX   0
C3    1    0.592656    0.857398    0.358555    11.00000    0.02640    0.02378 =
         0.03142    0.00106   -0.00004    0.00093
AFIX  43
H3A   2    0.591622    0.910776    0.321683    11.00000   -1.20000
AFIX   0
C4    1    0.648622    0.784626    0.379696    11.00000    0.01765    0.02642 =
         0.03418   -0.00245    0.00320   -0.00163
AFIX  43
H4A   2    0.686419    0.787606    0.357582    11.00000   -1.20000
AFIX   0
C5    1    0.648346    0.708209    0.433189    11.00000    0.01918    0.02067 =
         0.02513   -0.00111   -0.00053   -0.00236
C6    1    0.488563    0.766066    0.486282    11.00000    0.01503    0.01829 =
         0.03384   -0.00169   -0.00341   -0.00005
C7    1    0.495521    0.714816    0.540757    11.00000    0.01301    0.02743 =
         0.03067    0.00147    0.00163   -0.00192
AFIX  43
H7A   2    0.536909    0.685367    0.553843    11.00000   -1.20000
AFIX   0
C8    1    0.443704    0.701942    0.580535    11.00000    0.01886    0.02101 =
         0.03613   -0.00661   -0.00109   -0.00214
C9    1    0.452373    0.628730    0.637927    11.00000    0.01881    0.02112 =
         0.02867   -0.00206    0.00272   -0.00482
C10   1    0.400774    0.608449    0.675753    11.00000    0.02388    0.02461 =
         0.03872   -0.00490    0.00372    0.00216
C11   1    0.408809    0.529138    0.728595    11.00000    0.03035    0.02776 =
         0.03645   -0.00117    0.00941   -0.00106
AFIX  43
H11A  2    0.373278    0.514350    0.753143    11.00000   -1.20000
AFIX   0
C12   1    0.467982    0.470965    0.746210    11.00000    0.04159    0.02448 =
         0.03267   -0.00165   -0.00280   -0.00420
AFIX  43
H12A  2    0.472998    0.416058    0.782586    11.00000   -1.20000
AFIX   0
C13   1    0.519907    0.493092    0.710593    11.00000    0.02971    0.03078 =
         0.03291   -0.00128   -0.00486    0.00102
AFIX  43
H13A  2    0.560765    0.455556    0.722910    11.00000   -1.20000
AFIX   0
C14   1    0.512538    0.568752    0.657790    11.00000    0.02029    0.03246 =
         0.03250   -0.00295    0.00040   -0.00028
AFIX  43
H14A  2    0.548554    0.581630    0.633712    11.00000   -1.20000
AFIX   0
C15   1    0.705580    0.629496    0.460789    11.00000    0.01499    0.02350 =
         0.03052   -0.00376    0.00266   -0.00147
C16   1    0.703235    0.545588    0.511490    11.00000    0.01018    0.02722 =
         0.03105    0.00006   -0.00062   -0.00238
AFIX  43
H16A  2    0.662950    0.525980    0.528615    11.00000   -1.20000
AFIX   0
C17   1    0.758757    0.484184    0.540993    11.00000    0.01781    0.02029 =
         0.03074   -0.00619   -0.00025    0.00113
C18   1    0.754339    0.396090    0.596700    11.00000    0.01769    0.02114 =
         0.03063   -0.00224   -0.00097    0.00295
C19   1    0.809177    0.346339    0.627617    11.00000    0.01619    0.02317 =
         0.03740   -0.00364   -0.00014   -0.00180
C20   1    0.804231    0.267382    0.681150    11.00000    0.02663    0.02512 =
         0.03389   -0.00286   -0.00654   -0.00196
AFIX  43
H20A  2    0.841621    0.234931    0.701348    11.00000   -1.20000
AFIX   0
C21   1    0.745799    0.235572    0.705298    11.00000    0.03187    0.02010 =
         0.03598    0.00193    0.00232   -0.00097
AFIX  43
H21A  2    0.742847    0.182670    0.742155    11.00000   -1.20000
AFIX   0
C22   1    0.690874    0.281442    0.675354    11.00000    0.02346    0.02718 =
         0.04218    0.00154    0.00482    0.00038
AFIX  43
H22A  2    0.650369    0.259598    0.691770    11.00000   -1.20000
AFIX   0
C23   1    0.695397    0.357807    0.622400    11.00000    0.01756    0.02513 =
         0.03812    0.00239    0.00020    0.00326
AFIX  43
H23A  2    0.657552    0.386021    0.602244    11.00000   -1.20000
 
HKLF      4
 
REM  ibxx13 in Pbca
REM R1 =  0.0454 for   1551 Fo > 4sig(Fo)  and  0.0782 for all   2239 data
REM    283 parameters refined using      0 restraints
 
END  
     
WGHT      0.0675      0.0000 
REM Highest difference peak  0.171,  deepest hole -0.252,  1-sigma level  0.053
Q1    1   0.5271  0.6065  0.5361  11.00000  0.05    0.17
Q2    1   0.5674  0.8809  0.3003  11.00000  0.05    0.17
Q3    1   0.4785  0.6493  0.5099  11.00000  0.05    0.16
Q4    1   0.3974  0.8210  0.6116  11.00000  0.05    0.15
Q5    1   0.5195  1.1219  0.3692  11.00000  0.05    0.14
Q6    1   0.5760  1.0149  0.4089  11.00000  0.05    0.14
Q7    1   0.7071  0.6729  0.5045  11.00000  0.05    0.14
Q8    1   0.6220  0.6662  0.3321  11.00000  0.05    0.14
Q9    1   0.4861  0.5039  0.5241  11.00000  0.05    0.14
Q10   1   0.7418  0.4710  0.7111  11.00000  0.05    0.14
;
_database_code_depnum_ccdc_archive 'CCDC 996546'
#######################################################################
#
#                 Cambridge Crystallographic Data Centre
#                                CCDC 
# 
#######################################################################
# 
#  This CIF contains data from an original supplementary publication
#  deposited with the CCDC, and may include chemical, crystal,
#  experimental, refinement, atomic coordinates,
#  anisotropic displacement parameters and molecular geometry data,
#  as required by the journal to which it was submitted.
#
#  This CIF is provided on the understanding that it is used for bona
#  fide research purposes only. It may contain copyright material
#  of the CCDC or of third parties, and may not be copied or further
#  disseminated in any form, whether machine-readable or not,
#  except for the purpose of generating routine backup copies
#  on your local computer system.
# 
#  For further information on the CCDC, data deposition and
#  data retrieval see:
#                         www.ccdc.cam.ac.uk
#
#  Bona fide researchers may freely download Mercury and enCIFer
#  from this site to visualise CIF-encoded structures and 
#  to carry out CIF format checking respectively.
#
data_vv182

_audit_creation_method           SHELXL-2013
_chemical_name_systematic        
;
 ?
;
_chemical_name_common            ?
_chemical_melting_point          ?
_chemical_formula_moiety         'C81 H62 Co4 N9 O13, N O3, 6(C5 H5 N)'
_chemical_formula_sum            'C111 H92 Co4 N16 O16'
_chemical_formula_weight         2141.72

loop_
_atom_type_symbol
_atom_type_description
_atom_type_scat_dispersion_real
_atom_type_scat_dispersion_imag
_atom_type_scat_source
C C -0.0020 0.0020
'WCROMER Program in WinGX L.Kissel & R.H.Pratt Acta Cryst A46 170 1990'
H H 0.0000 0.0000
'WCROMER Program in WinGX L.Kissel & R.H.Pratt Acta Cryst A46 170 1990'
N N -0.0031 0.0040
'WCROMER Program in WinGX L.Kissel & R.H.Pratt Acta Cryst A46 170 1990'
O O -0.0041 0.0074
'WCROMER Program in WinGX L.Kissel & R.H.Pratt Acta Cryst A46 170 1990'
Co Co 0.1760 1.1404
'WCROMER Program in WinGX L.Kissel & R.H.Pratt Acta Cryst A46 170 1990'

_space_group_crystal_system      monoclinic
_space_group_IT_number           15
_space_group_name_H-M_alt        'C 2/c'
_space_group_name_Hall           '-C 2yc'

_shelx_space_group_comment       
;
The symmetry employed for this shelxl refinement is uniquely defined
by the following loop, which should always be used as a source of
symmetry information in preference to the above space-group names.
They are only intended as comments.
;

loop_
_space_group_symop_operation_xyz
'x, y, z'
'-x, y, -z+1/2'
'x+1/2, y+1/2, z'
'-x+1/2, y+1/2, -z+1/2'
'-x, -y, -z'
'x, -y, z-1/2'
'-x+1/2, -y+1/2, -z'
'x+1/2, -y+1/2, z-1/2'

_cell_length_a                   16.833(2)
_cell_length_b                   19.112(2)
_cell_length_c                   30.840(4)
_cell_angle_alpha                90
_cell_angle_beta                 101.3980(10)
_cell_angle_gamma                90
_cell_volume                     9726(2)
_cell_formula_units_Z            4
_cell_measurement_temperature    150(2)
_cell_measurement_reflns_used    9953
_cell_measurement_theta_min      2.75
_cell_measurement_theta_max      33.58

_exptl_crystal_description       block
_exptl_crystal_colour            red
_exptl_crystal_density_meas      ?
_exptl_crystal_density_method    ?
_exptl_crystal_density_diffrn    1.463
_exptl_crystal_F_000             4424
_exptl_transmission_factor_min   ?
_exptl_transmission_factor_max   ?
_exptl_crystal_size_max          0.350
_exptl_crystal_size_mid          0.250
_exptl_crystal_size_min          0.200
_exptl_absorpt_coefficient_mu    0.940
_shelx_estimated_absorpt_T_min   0.734
_shelx_estimated_absorpt_T_max   0.834
_exptl_absorpt_correction_type   multi-scan
_exptl_absorpt_correction_T_min  0.654
_exptl_absorpt_correction_T_max  0.747
_exptl_absorpt_process_details   'SADABS Bruker AXS Madison WI US'

_exptl_special_details           
;
 ?
;

_diffrn_ambient_temperature      150(2)
_diffrn_radiation_wavelength     0.7749
_diffrn_radiation_type           synchrotron
_diffrn_radiation_source         'Advanced Light Source station 11.3.1'
_diffrn_radiation_monochromator  'silicon 111'
_diffrn_measurement_device_type  'Bruker APEX II CCD diffractometer'
_diffrn_measurement_method       '\w rotation with narrow frames'
_diffrn_detector_area_resol_mean ?
_diffrn_reflns_number            46863
_diffrn_reflns_av_unetI/netI     0.0468
_diffrn_reflns_av_R_equivalents  0.0466
_diffrn_reflns_limit_h_min       -23
_diffrn_reflns_limit_h_max       20
_diffrn_reflns_limit_k_min       -26
_diffrn_reflns_limit_k_max       26
_diffrn_reflns_limit_l_min       -42
_diffrn_reflns_limit_l_max       42
_diffrn_reflns_theta_min         2.616
_diffrn_reflns_theta_max         32.554
_diffrn_reflns_theta_full        30.000
_diffrn_measured_fraction_theta_max 0.990
_diffrn_measured_fraction_theta_full 0.987
_diffrn_reflns_Laue_measured_fraction_max 0.990
_diffrn_reflns_Laue_measured_fraction_full 0.987
_diffrn_reflns_point_group_measured_fraction_max 0.990
_diffrn_reflns_point_group_measured_fraction_full 0.987
_reflns_number_total             13526
_reflns_number_gt                11941
_reflns_threshold_expression     'I > 2\s(I)'
_reflns_Friedel_coverage         0.000
_reflns_Friedel_fraction_max     .
_reflns_Friedel_fraction_full    .

_reflns_special_details          
;
 Reflections were merged by SHELXL according to the crystal
 class for the calculation of statistics and refinement.
 
 _reflns_Friedel_fraction is defined as the number of unique
 Friedel pairs measured divided by the number that would be
 possible theoretically, ignoring centric projections and
 systematic absences.
;

_computing_data_collection       'Bruker APEX 2'
_computing_cell_refinement       'Bruker SAINT'
_computing_data_reduction        'Bruker SAINT'
_computing_structure_solution    'SHELXTL-2013 (Sheldrick, 2013)'
_computing_structure_refinement  'SHELXTL-2013 (Sheldrick, 2013)'
_computing_molecular_graphics    ?
_computing_publication_material  ?

_refine_special_details          
;
 All non hydrogens were refined anisotropically. One of the oxygens of the 
 nitrate ion is disordered over two equivalent positions (O10 and O10B).
 Atoms of this nitrate ion were refined with displacement parameters 
 restraints (N6, O10, O10B). The coordinated pyridine N5 presented
 large ellipsoids indicating it likely is disordered over two similar
 slightly bent positions (related by the symmetry operation 1-x, y, 1/2-z). 
 It was refined this way using soft displacement parameters restraints
 as well as FLAT, resulting a slight improvement of R factors. Hydrogens 
 were placed geometrically on their carrier atom and refined with a riding 
 model, except that on the coordinated water molecule O7 (H7), that was 
 found in a difference Fourier map and refined freely with its thermal 
 parameter 1.2 times that of O7.
;

_vrf_PLAT094_vv182               
;
PROBLEM:  Ratio of Maximum / Minimum Residual Density ....       2.11  
RESPONSE: A residual electron peak (1.4) remained at end of the
refinement close to one of the lattice pyridine molecules (closest
atom, C12S). It could not be included in the structural model and was
thus left.
;

_refine_ls_structure_factor_coef Fsqd
_refine_ls_matrix_type           full
_refine_ls_weighting_scheme      calc
_refine_ls_weighting_details     
'w=1/[\s^2^(Fo^2^)+(0.1214P)^2^+6.5785P] where P=(Fo^2^+2Fc^2^)/3'
_atom_sites_solution_primary     ?
_atom_sites_solution_secondary   ?
_atom_sites_solution_hydrogens   mixed
_refine_ls_hydrogen_treatment    mixed
_refine_ls_extinction_method     none
_refine_ls_extinction_coef       .
_refine_ls_number_reflns         13526
_refine_ls_number_parameters     714
_refine_ls_number_restraints     71
_refine_ls_R_factor_all          0.0590
_refine_ls_R_factor_gt           0.0551
_refine_ls_wR_factor_ref         0.1774
_refine_ls_wR_factor_gt          0.1732
_refine_ls_goodness_of_fit_ref   1.077
_refine_ls_restrained_S_all      1.076
_refine_ls_shift/su_max          0.002
_refine_ls_shift/su_mean         0.000

loop_
_atom_site_label
_atom_site_type_symbol
_atom_site_fract_x
_atom_site_fract_y
_atom_site_fract_z
_atom_site_U_iso_or_equiv
_atom_site_adp_type
_atom_site_occupancy
_atom_site_site_symmetry_order
_atom_site_calc_flag
_atom_site_refinement_flags_posn
_atom_site_refinement_flags_adp
_atom_site_refinement_flags_occupancy
_atom_site_disorder_assembly
_atom_site_disorder_group
Co1 Co 0.59860(2) 0.28591(2) 0.07531(2) 0.01848(9) Uani 1 1 d . . . . .
Co2 Co 0.40485(2) 0.24511(2) 0.22452(2) 0.01912(9) Uani 1 1 d . . . . .
O1 O 0.55059(9) 0.26593(8) 0.01662(4) 0.0239(3) Uani 1 1 d . . . . .
O2 O 0.49795(9) 0.29891(7) 0.09281(4) 0.0213(3) Uani 1 1 d . . . . .
O3 O 0.41858(9) 0.26788(8) 0.16056(4) 0.0239(3) Uani 1 1 d . . . . .
O4 O 0.35183(9) 0.26912(8) 0.27878(4) 0.0239(3) Uani 1 1 d . . . . .
O5 O 0.34953(9) 0.30314(8) 0.36545(4) 0.0225(3) Uani 1 1 d . . . . .
O6 O 0.30208(9) 0.27128(8) 0.44196(4) 0.0236(3) Uani 1 1 d . . . . .
O7 O 0.5000 0.19176(11) 0.2500 0.0230(4) Uani 1 2 d S T P A .
H7 H 0.5000 0.150(2) 0.2500 0.028 Uiso 1 2 d S U P . .
N1 N 0.30724(10) 0.30915(9) 0.19908(5) 0.0204(3) Uani 1 1 d . . . . .
N2 N 0.59160(11) 0.18828(9) 0.09179(6) 0.0258(3) Uani 1 1 d . . . . .
N3 N 0.59890(11) 0.38492(9) 0.06113(5) 0.0227(3) Uani 1 1 d . . . . .
N4 N 0.33317(11) 0.15176(9) 0.20714(6) 0.0252(3) Uani 1 1 d . . . . .
C1 C 0.47668(13) 0.28305(9) -0.00201(6) 0.0210(3) Uani 1 1 d . . . . .
C2 C 0.45768(14) 0.27949(11) -0.04919(6) 0.0250(4) Uani 1 1 d . . . . .
H2A H 0.4998 0.2695 -0.0647 0.030 Uiso 1 1 calc R U . . .
C3 C 0.38025(15) 0.29010(11) -0.07286(6) 0.0282(4) Uani 1 1 d . . . . .
H3A H 0.3696 0.2871 -0.1042 0.034 Uiso 1 1 calc R U . . .
C4 C 0.31725(14) 0.30530(12) -0.05076(6) 0.0287(4) Uani 1 1 d . . . . .
H4A H 0.2634 0.3111 -0.0669 0.034 Uiso 1 1 calc R U . . .
C5 C 0.33405(13) 0.31170(11) -0.00529(6) 0.0248(4) Uani 1 1 d . . . . .
H5A H 0.2911 0.3226 0.0094 0.030 Uiso 1 1 calc R U . . .
C6 C 0.41320(12) 0.30255(10) 0.02017(6) 0.0203(3) Uani 1 1 d . . . . .
C7 C 0.42735(12) 0.30662(9) 0.06897(5) 0.0197(3) Uani 1 1 d . . . . .
C8 C 0.36153(12) 0.31883(10) 0.09089(6) 0.0224(3) Uani 1 1 d . . . . .
H8A H 0.3135 0.3393 0.0744 0.027 Uiso 1 1 calc R U . . .
C9 C 0.36361(12) 0.30240(10) 0.13515(6) 0.0204(3) Uani 1 1 d . . . . .
C10 C 0.29370(12) 0.32553(10) 0.15592(6) 0.0213(3) Uani 1 1 d . . . . .
C11 C 0.22299(14) 0.36035(12) 0.13620(6) 0.0286(4) Uani 1 1 d . . . . .
H11A H 0.2125 0.3716 0.1056 0.034 Uiso 1 1 calc R U . . .
C12 C 0.16826(15) 0.37805(14) 0.16289(7) 0.0338(5) Uani 1 1 d . . . . .
H12A H 0.1190 0.4009 0.1502 0.041 Uiso 1 1 calc R U . . .
C13 C 0.18470(14) 0.36279(12) 0.20796(6) 0.0292(4) Uani 1 1 d . . . . .
H13A H 0.1482 0.3761 0.2264 0.035 Uiso 1 1 calc R U . . .
C14 C 0.25609(12) 0.32763(10) 0.22514(6) 0.0223(4) Uani 1 1 d . . . . .
C15 C 0.28865(12) 0.30654(10) 0.27268(6) 0.0215(3) Uani 1 1 d . . . . .
C16 C 0.24743(13) 0.33006(11) 0.30514(6) 0.0241(4) Uani 1 1 d . . . . .
H16A H 0.1963 0.3519 0.2955 0.029 Uiso 1 1 calc R U . . .
C17 C 0.27669(12) 0.32355(10) 0.35155(6) 0.0212(3) Uani 1 1 d . . . . .
C18 C 0.22158(12) 0.33858(10) 0.38220(6) 0.0223(3) Uani 1 1 d . . . . .
C19 C 0.14960(13) 0.37739(11) 0.36850(6) 0.0259(4) Uani 1 1 d . . . . .
H19A H 0.1398 0.3992 0.3403 0.031 Uiso 1 1 calc R U . . .
C20 C 0.09307(14) 0.38447(12) 0.39507(7) 0.0297(4) Uani 1 1 d . . . . .
H20A H 0.0455 0.4115 0.3854 0.036 Uiso 1 1 calc R U . . .
C21 C 0.10648(14) 0.35133(12) 0.43645(7) 0.0298(4) Uani 1 1 d . . . . .
H21A H 0.0670 0.3549 0.4545 0.036 Uiso 1 1 calc R U . . .
C22 C 0.17621(13) 0.31365(11) 0.45115(6) 0.0262(4) Uani 1 1 d . . . . .
H22A H 0.1840 0.2912 0.4792 0.031 Uiso 1 1 calc R U . . .
C23 C 0.23677(12) 0.30768(10) 0.42517(6) 0.0218(3) Uani 1 1 d . . . . .
C24 C 0.56639(14) 0.17293(12) 0.12963(7) 0.0299(4) Uani 1 1 d . . . . .
H24A H 0.5560 0.2100 0.1483 0.036 Uiso 1 1 calc R U . . .
C25 C 0.55529(16) 0.10422(14) 0.14197(9) 0.0420(6) Uani 1 1 d . . . . .
H25A H 0.5375 0.0941 0.1687 0.050 Uiso 1 1 calc R U . . .
C26 C 0.57073(19) 0.05115(15) 0.11450(13) 0.0561(8) Uani 1 1 d . . . . .
H26A H 0.5630 0.0038 0.1221 0.067 Uiso 1 1 calc R U . . .
C27 C 0.5974(2) 0.06672(16) 0.07591(14) 0.0585(9) Uani 1 1 d . . . . .
H27A H 0.6092 0.0303 0.0572 0.070 Uiso 1 1 calc R U . . .
C28 C 0.60672(17) 0.13663(13) 0.06499(10) 0.0403(5) Uani 1 1 d . . . . .
H28A H 0.6239 0.1479 0.0383 0.048 Uiso 1 1 calc R U . . .
C29 C 0.58015(14) 0.43174(11) 0.09009(7) 0.0285(4) Uani 1 1 d . . . . .
H29A H 0.5706 0.4155 0.1177 0.034 Uiso 1 1 calc R U . . .
C30 C 0.57420(17) 0.50287(13) 0.08109(9) 0.0381(5) Uani 1 1 d . . . . .
H30A H 0.5611 0.5349 0.1022 0.046 Uiso 1 1 calc R U . . .
C31 C 0.58779(16) 0.52626(13) 0.04059(9) 0.0395(5) Uani 1 1 d . . . . .
H31A H 0.5843 0.5747 0.0335 0.047 Uiso 1 1 calc R U . . .
C32 C 0.60656(15) 0.47796(14) 0.01073(8) 0.0364(5) Uani 1 1 d . . . . .
H32A H 0.6150 0.4928 -0.0174 0.044 Uiso 1 1 calc R U . . .
C33 C 0.61290(13) 0.40786(12) 0.02225(6) 0.0277(4) Uani 1 1 d . . . . .
H33A H 0.6276 0.3751 0.0020 0.033 Uiso 1 1 calc R U . . .
C34 C 0.29749(17) 0.13583(14) 0.16572(8) 0.0392(5) Uani 1 1 d . . . . .
H34A H 0.3013 0.1687 0.1431 0.047 Uiso 1 1 calc R U . . .
C35 C 0.2554(2) 0.07454(17) 0.15373(10) 0.0505(7) Uani 1 1 d . . . . .
H35A H 0.2296 0.0664 0.1239 0.061 Uiso 1 1 calc R U . . .
C36 C 0.25170(19) 0.02561(15) 0.18595(12) 0.0493(7) Uani 1 1 d . . . . .
H36A H 0.2236 -0.0173 0.1789 0.059 Uiso 1 1 calc R U . . .
C37 C 0.2896(2) 0.04032(17) 0.22856(12) 0.0569(8) Uani 1 1 d . . . . .
H37A H 0.2887 0.0073 0.2515 0.068 Uiso 1 1 calc R U . . .
C38 C 0.32929(18) 0.10379(15) 0.23800(9) 0.0441(6) Uani 1 1 d . . . . .
H38A H 0.3548 0.1134 0.2677 0.053 Uiso 1 1 calc R U . . .
N5 N 0.4853(3) 0.34567(18) 0.2456(3) 0.0288(12) Uani 0.5 1 d . U P A -1
C39 C 0.5142(8) 0.3816(14) 0.2140(8) 0.0303(17) Uani 0.5 1 d . U P A -1
H39 H 0.5245 0.3579 0.1886 0.036 Uiso 0.5 1 calc R U P A -1
C40 C 0.5286(9) 0.4522(9) 0.2188(6) 0.043(2) Uani 0.5 1 d . U P A -1
H40 H 0.5499 0.4762 0.1966 0.052 Uiso 0.5 1 calc R U P A -1
C41 C 0.5138(7) 0.4878(3) 0.2532(6) 0.051(3) Uani 0.5 1 d . U P A -1
H41 H 0.5224 0.5369 0.2550 0.062 Uiso 0.5 1 calc R U P A -1
C42 C 0.4853(10) 0.4524(8) 0.2872(6) 0.046(2) Uani 0.5 1 d . U P A -1
H42 H 0.4742 0.4761 0.3124 0.055 Uiso 0.5 1 calc R U P A -1
C43 C 0.4744(10) 0.3807(14) 0.2815(8) 0.0320(18) Uani 0.5 1 d . U P A -1
H43 H 0.4582 0.3548 0.3046 0.038 Uiso 0.5 1 calc R U P A -1
N1S N 0.17905(14) 0.42189(12) 0.02750(7) 0.0376(4) Uani 1 1 d . . . . .
C1S C 0.20746(16) 0.47350(14) 0.00551(8) 0.0372(5) Uani 1 1 d . . . . .
H1SA H 0.2431 0.5067 0.0221 0.045 Uiso 1 1 calc R U . . .
C2S C 0.18780(16) 0.48129(14) -0.04009(8) 0.0383(5) Uani 1 1 d . . . . .
H2SA H 0.2092 0.5190 -0.0543 0.046 Uiso 1 1 calc R U . . .
C3S C 0.13643(16) 0.43292(15) -0.06432(8) 0.0406(5) Uani 1 1 d . . . . .
H3SA H 0.1213 0.4370 -0.0956 0.049 Uiso 1 1 calc R U . . .
C4S C 0.10739(17) 0.37867(14) -0.04248(9) 0.0413(6) Uani 1 1 d . . . . .
H4SA H 0.0729 0.3440 -0.0584 0.050 Uiso 1 1 calc R U . . .
C5S C 0.12962(17) 0.37570(13) 0.00339(9) 0.0387(5) Uani 1 1 d . . . . .
H5SA H 0.1085 0.3388 0.0184 0.046 Uiso 1 1 calc R U . . .
N2S N 0.6644(2) 0.43798(17) 0.91177(10) 0.0619(7) Uani 1 1 d . . . . .
C6S C 0.6569(3) 0.48476(18) 0.87978(14) 0.0652(9) Uani 1 1 d . . . . .
H6SA H 0.6383 0.5302 0.8853 0.078 Uiso 1 1 calc R U . . .
C7S C 0.6745(3) 0.4716(2) 0.83900(15) 0.0747(11) Uani 1 1 d . . . . .
H7SA H 0.6663 0.5063 0.8165 0.090 Uiso 1 1 calc R U . . .
C8S C 0.7048(3) 0.4056(2) 0.83173(13) 0.0699(10) Uani 1 1 d . . . . .
H8SA H 0.7179 0.3941 0.8040 0.084 Uiso 1 1 calc R U . . .
C9S C 0.7149(2) 0.3587(2) 0.86472(14) 0.0655(9) Uani 1 1 d . . . . .
H9SA H 0.7362 0.3136 0.8609 0.079 Uiso 1 1 calc R U . . .
C10S C 0.6941(3) 0.3767(2) 0.90393(13) 0.0650(9) Uani 1 1 d . . . . .
H10A H 0.7017 0.3429 0.9269 0.078 Uiso 1 1 calc R U . . .
N3S N 0.44151(19) 0.38433(17) 0.82730(10) 0.0587(7) Uani 1 1 d . . . . .
C11S C 0.4003(2) 0.3534(2) 0.79124(12) 0.0619(9) Uani 1 1 d . . . . .
H11B H 0.3571 0.3788 0.7737 0.074 Uiso 1 1 calc R U . . .
C12S C 0.4153(3) 0.2881(2) 0.77776(14) 0.0701(10) Uani 1 1 d . . . . .
H12B H 0.3847 0.2695 0.7511 0.084 Uiso 1 1 calc R U . . .
C13S C 0.4759(3) 0.2490(2) 0.80354(16) 0.0658(10) Uani 1 1 d . . . . .
H13B H 0.4867 0.2025 0.7956 0.079 Uiso 1 1 calc R U . . .
C14S C 0.5197(2) 0.27923(19) 0.84067(13) 0.0563(8) Uani 1 1 d . . . . .
H14A H 0.5625 0.2544 0.8590 0.068 Uiso 1 1 calc R U . . .
C15S C 0.5006(2) 0.34658(18) 0.85128(11) 0.0528(7) Uani 1 1 d . . . . .
H15A H 0.5316 0.3671 0.8772 0.063 Uiso 1 1 calc R U . . .
N6 N 0.5000 -0.0237(2) 0.2500 0.0733(13) Uani 1 2 d S TU P . .
O8 O 0.5026(5) 0.0327(3) 0.23793(18) 0.0678(15) Uani 0.5 1 d . . P B .
O9 O 0.4730(4) -0.0255(3) 0.29286(17) 0.0695(14) Uani 0.5 1 d . . P B .
O10 O 0.5109(12) -0.0746(7) 0.2351(6) 0.079(3) Uani 0.25 1 d . U P B 1
O10B O 0.4681(9) -0.0820(6) 0.2390(7) 0.075(3) Uani 0.25 1 d . U P B 2

loop_
_atom_site_aniso_label
_atom_site_aniso_U_11
_atom_site_aniso_U_22
_atom_site_aniso_U_33
_atom_site_aniso_U_23
_atom_site_aniso_U_13
_atom_site_aniso_U_12
Co1 0.02555(15) 0.01918(15) 0.01165(13) -0.00028(8) 0.00594(9) -0.00079(9)
Co2 0.02327(15) 0.02238(15) 0.01152(13) 0.00106(8) 0.00296(9) 0.00211(9)
O1 0.0295(7) 0.0281(7) 0.0144(6) -0.0046(5) 0.0053(5) -0.0002(6)
O2 0.0265(7) 0.0250(6) 0.0130(5) -0.0006(5) 0.0055(5) -0.0003(5)
O3 0.0288(7) 0.0285(7) 0.0152(6) 0.0045(5) 0.0063(5) 0.0058(6)
O4 0.0302(7) 0.0281(7) 0.0138(5) 0.0012(5) 0.0053(5) 0.0065(6)
O5 0.0276(7) 0.0277(7) 0.0127(5) -0.0003(5) 0.0049(5) 0.0027(5)
O6 0.0275(7) 0.0265(7) 0.0182(6) 0.0041(5) 0.0079(5) 0.0007(6)
O7 0.0241(9) 0.0186(9) 0.0244(9) 0.000 0.0004(7) 0.000
N1 0.0262(8) 0.0224(7) 0.0130(6) 0.0019(5) 0.0048(5) 0.0021(6)
N2 0.0308(8) 0.0225(8) 0.0250(8) 0.0008(6) 0.0079(6) 0.0000(7)
N3 0.0298(8) 0.0217(8) 0.0170(7) 0.0011(6) 0.0053(6) -0.0016(6)
N4 0.0281(8) 0.0248(8) 0.0216(7) 0.0012(6) 0.0023(6) -0.0016(6)
C1 0.0310(9) 0.0181(8) 0.0141(7) 0.0003(6) 0.0054(6) -0.0015(7)
C2 0.0354(10) 0.0262(9) 0.0145(7) -0.0012(6) 0.0077(7) 0.0002(8)
C3 0.0410(11) 0.0299(10) 0.0135(8) -0.0007(7) 0.0045(7) -0.0011(8)
C4 0.0351(11) 0.0324(10) 0.0171(8) 0.0005(7) 0.0017(7) 0.0014(8)
C5 0.0317(10) 0.0264(9) 0.0162(8) 0.0008(7) 0.0039(7) 0.0020(8)
C6 0.0301(9) 0.0186(8) 0.0125(7) 0.0007(6) 0.0053(6) 0.0004(7)
C7 0.0300(9) 0.0164(8) 0.0131(7) 0.0004(6) 0.0056(6) -0.0006(7)
C8 0.0289(9) 0.0252(9) 0.0138(7) 0.0018(6) 0.0058(6) 0.0033(7)
C9 0.0270(9) 0.0206(8) 0.0139(7) 0.0009(6) 0.0047(6) 0.0008(7)
C10 0.0289(9) 0.0223(8) 0.0130(7) 0.0021(6) 0.0048(6) 0.0015(7)
C11 0.0354(11) 0.0338(11) 0.0171(8) 0.0073(7) 0.0063(7) 0.0101(9)
C12 0.0371(11) 0.0432(13) 0.0219(9) 0.0090(8) 0.0081(8) 0.0174(10)
C13 0.0346(10) 0.0346(11) 0.0196(8) 0.0047(7) 0.0085(7) 0.0115(9)
C14 0.0299(9) 0.0238(9) 0.0139(7) 0.0017(6) 0.0059(6) 0.0044(7)
C15 0.0288(9) 0.0213(8) 0.0150(7) 0.0006(6) 0.0057(6) 0.0013(7)
C16 0.0296(9) 0.0276(9) 0.0162(7) 0.0008(6) 0.0071(7) 0.0049(7)
C17 0.0293(9) 0.0193(8) 0.0158(7) -0.0005(6) 0.0065(6) 0.0014(7)
C18 0.0295(9) 0.0227(9) 0.0158(7) -0.0012(6) 0.0074(6) 0.0015(7)
C19 0.0339(10) 0.0258(9) 0.0189(8) 0.0008(7) 0.0075(7) 0.0053(8)
C20 0.0319(10) 0.0315(10) 0.0270(9) -0.0016(8) 0.0088(8) 0.0059(8)
C21 0.0331(10) 0.0337(11) 0.0258(9) -0.0023(8) 0.0135(8) 0.0017(8)
C22 0.0335(10) 0.0284(10) 0.0188(8) 0.0014(7) 0.0107(7) 0.0007(8)
C23 0.0287(9) 0.0206(8) 0.0171(7) -0.0016(6) 0.0069(6) -0.0012(7)
C24 0.0345(11) 0.0309(10) 0.0233(9) 0.0078(8) 0.0034(7) -0.0032(8)
C25 0.0412(13) 0.0364(13) 0.0456(13) 0.0195(11) 0.0016(10) -0.0056(10)
C26 0.0473(15) 0.0259(12) 0.094(3) 0.0190(14) 0.0117(16) 0.0001(11)
C27 0.0599(19) 0.0242(12) 0.097(3) -0.0083(14) 0.0287(19) 0.0039(12)
C28 0.0460(14) 0.0254(11) 0.0545(14) -0.0070(10) 0.0221(12) 0.0011(10)
C29 0.0378(11) 0.0235(9) 0.0245(9) -0.0035(7) 0.0065(8) -0.0010(8)
C30 0.0447(13) 0.0253(11) 0.0424(12) -0.0057(9) 0.0044(10) -0.0008(9)
C31 0.0419(13) 0.0244(10) 0.0486(13) 0.0077(9) -0.0001(10) -0.0052(9)
C32 0.0374(12) 0.0362(12) 0.0343(11) 0.0141(9) 0.0040(9) -0.0068(9)
C33 0.0326(10) 0.0309(10) 0.0203(8) 0.0055(7) 0.0070(7) -0.0035(8)
C34 0.0525(14) 0.0406(13) 0.0239(9) -0.0034(9) 0.0060(9) -0.0159(11)
C35 0.0601(17) 0.0505(16) 0.0411(13) -0.0192(12) 0.0107(12) -0.0217(14)
C36 0.0523(16) 0.0284(12) 0.0684(19) -0.0088(12) 0.0150(14) -0.0112(11)
C37 0.0616(18) 0.0382(15) 0.0664(19) 0.0213(14) 0.0015(15) -0.0118(13)
C38 0.0512(15) 0.0435(14) 0.0334(11) 0.0129(10) -0.0017(10) -0.0121(12)
N5 0.041(4) 0.0219(12) 0.023(3) -0.0004(14) 0.007(3) -0.0027(14)
C39 0.036(4) 0.029(3) 0.028(4) 0.003(3) 0.009(3) -0.003(3)
C40 0.059(5) 0.034(3) 0.039(4) 0.005(3) 0.014(4) -0.016(4)
C41 0.079(8) 0.0265(16) 0.050(5) -0.003(3) 0.017(5) -0.015(3)
C42 0.076(6) 0.028(3) 0.033(4) -0.014(3) 0.013(4) -0.018(4)
C43 0.048(5) 0.023(3) 0.024(4) -0.005(3) 0.006(3) -0.008(4)
N1S 0.0447(11) 0.0375(11) 0.0298(9) 0.0013(8) 0.0052(8) 0.0019(9)
C1S 0.0404(12) 0.0344(12) 0.0364(11) -0.0045(9) 0.0067(9) -0.0044(10)
C2S 0.0405(12) 0.0361(12) 0.0389(12) 0.0072(10) 0.0095(10) -0.0001(10)
C3S 0.0422(13) 0.0476(14) 0.0296(10) 0.0039(10) 0.0010(9) 0.0028(11)
C4S 0.0452(13) 0.0340(12) 0.0398(12) -0.0031(10) -0.0036(10) -0.0033(10)
C5S 0.0464(13) 0.0288(11) 0.0399(12) 0.0060(9) 0.0061(10) -0.0008(10)
N2S 0.0720(19) 0.0551(17) 0.0554(16) -0.0193(13) 0.0050(14) -0.0036(14)
C6S 0.075(2) 0.0366(15) 0.081(2) -0.0122(16) 0.0088(19) 0.0006(15)
C7S 0.088(3) 0.063(2) 0.068(2) 0.0141(19) 0.003(2) -0.008(2)
C8S 0.074(2) 0.083(3) 0.0535(19) -0.0120(19) 0.0147(17) -0.004(2)
C9S 0.064(2) 0.056(2) 0.075(2) -0.0156(18) 0.0079(18) 0.0086(17)
C10S 0.076(2) 0.054(2) 0.0581(19) 0.0015(16) -0.0030(17) 0.0086(18)
N3S 0.0609(16) 0.0572(17) 0.0580(16) 0.0076(13) 0.0121(13) 0.0033(13)
C11S 0.0546(18) 0.077(2) 0.0524(18) -0.0031(16) 0.0064(14) 0.0064(17)
C12S 0.070(2) 0.081(3) 0.057(2) -0.0117(18) 0.0069(18) -0.010(2)
C13S 0.068(2) 0.054(2) 0.079(3) -0.0072(17) 0.024(2) -0.0039(16)
C14S 0.0596(19) 0.0509(18) 0.0600(19) 0.0077(14) 0.0159(15) 0.0041(14)
C15S 0.0518(17) 0.0559(18) 0.0506(16) 0.0032(14) 0.0100(13) -0.0008(14)
N6 0.069(3) 0.0341(18) 0.108(4) 0.000 -0.006(2) 0.000
O8 0.085(3) 0.048(2) 0.074(4) 0.010(2) 0.026(4) -0.013(3)
O9 0.086(4) 0.074(4) 0.053(3) -0.007(2) 0.025(3) 0.005(3)
O10 0.075(6) 0.055(4) 0.102(6) -0.018(4) 0.005(5) 0.004(5)
O10B 0.075(6) 0.044(3) 0.100(6) -0.015(4) 0.003(6) -0.010(4)

_geom_special_details            
;
 All esds (except the esd in the dihedral angle between two l.s. planes)
 are estimated using the full covariance matrix.  The cell esds are taken
 into account individually in the estimation of esds in distances, angles
 and torsion angles; correlations between esds in cell parameters are only
 used when they are defined by crystal symmetry.  An approximate (isotropic)
 treatment of cell esds is used for estimating esds involving l.s. planes.
;

loop_
_geom_bond_atom_site_label_1
_geom_bond_atom_site_label_2
_geom_bond_distance
_geom_bond_site_symmetry_2
_geom_bond_publ_flag
Co1 O1 1.8699(14) . ?
Co1 O6 1.8733(15) 2_655 ?
Co1 O5 1.8916(13) 2_655 ?
Co1 O2 1.8932(14) . ?
Co1 N3 1.9425(17) . ?
Co1 N2 1.9435(18) . ?
Co2 O7 1.9300(12) . ?
Co2 N1 2.0744(16) . ?
Co2 O3 2.0770(14) . ?
Co2 O4 2.0970(14) . ?
Co2 N4 2.1612(18) . ?
Co2 N5 2.367(4) . ?
O1 C1 1.305(3) . ?
O2 C7 1.276(2) . ?
O3 C9 1.272(2) . ?
O4 C15 1.265(2) . ?
O5 C17 1.277(2) . ?
O5 Co1 1.8915(13) 2_655 ?
O6 C23 1.318(2) . ?
O6 Co1 1.8733(15) 2_655 ?
O7 Co2 1.9301(12) 2_655 ?
O7 H7 0.81(4) . ?
N1 C14 1.336(2) . ?
N1 C10 1.342(2) . ?
N2 C28 1.344(3) . ?
N2 C24 1.351(3) . ?
N3 C33 1.341(2) . ?
N3 C29 1.345(3) . ?
N4 C38 1.332(3) . ?
N4 C34 1.335(3) . ?
C1 C6 1.427(3) . ?
C1 C2 1.428(2) . ?
C2 C3 1.377(3) . ?
C2 H2A 0.9500 . ?
C3 C4 1.400(3) . ?
C3 H3A 0.9500 . ?
C4 C5 1.380(3) . ?
C4 H4A 0.9500 . ?
C5 C6 1.417(3) . ?
C5 H5A 0.9500 . ?
C6 C7 1.479(2) . ?
C7 C8 1.426(3) . ?
C8 C9 1.395(2) . ?
C8 H8A 0.9500 . ?
C9 C10 1.513(3) . ?
C10 C11 1.394(3) . ?
C11 C12 1.393(3) . ?
C11 H11A 0.9500 . ?
C12 C13 1.393(3) . ?
C12 H12A 0.9500 . ?
C13 C14 1.387(3) . ?
C13 H13A 0.9500 . ?
C14 C15 1.515(2) . ?
C15 C16 1.400(3) . ?
C16 C17 1.424(2) . ?
C16 H16A 0.9500 . ?
C17 C18 1.478(3) . ?
C18 C19 1.412(3) . ?
C18 C23 1.427(2) . ?
C19 C20 1.380(3) . ?
C19 H19A 0.9500 . ?
C20 C21 1.402(3) . ?
C20 H20A 0.9500 . ?
C21 C22 1.375(3) . ?
C21 H21A 0.9500 . ?
C22 C23 1.420(3) . ?
C22 H22A 0.9500 . ?
C24 C25 1.390(3) . ?
C24 H24A 0.9500 . ?
C25 C26 1.379(5) . ?
C25 H25A 0.9500 . ?
C26 C27 1.385(5) . ?
C26 H26A 0.9500 . ?
C27 C28 1.394(4) . ?
C27 H27A 0.9500 . ?
C28 H28A 0.9500 . ?
C29 C30 1.387(3) . ?
C29 H29A 0.9500 . ?
C30 C31 1.387(4) . ?
C30 H30A 0.9500 . ?
C31 C32 1.384(4) . ?
C31 H31A 0.9500 . ?
C32 C33 1.385(3) . ?
C32 H32A 0.9500 . ?
C33 H33A 0.9500 . ?
C34 C35 1.381(4) . ?
C34 H34A 0.9500 . ?
C35 C36 1.375(5) . ?
C35 H35A 0.9500 . ?
C36 C37 1.372(5) . ?
C36 H36A 0.9500 . ?
C37 C38 1.388(4) . ?
C37 H37A 0.9500 . ?
C38 H38A 0.9500 . ?
N5 C43 1.34(2) . ?
N5 C39 1.36(2) . ?
C39 C40 1.37(3) . ?
C39 H39 0.9500 . ?
C40 C41 1.33(2) . ?
C40 H40 0.9500 . ?
C41 C42 1.41(2) . ?
C41 H41 0.9500 . ?
C42 C43 1.39(3) . ?
C42 H42 0.9500 . ?
C43 H43 0.9500 . ?
N1S C5S 1.334(3) . ?
N1S C1S 1.338(3) . ?
C1S C2S 1.388(3) . ?
C1S H1SA 0.9500 . ?
C2S C3S 1.380(4) . ?
C2S H2SA 0.9500 . ?
C3S C4S 1.378(4) . ?
C3S H3SA 0.9500 . ?
C4S C5S 1.391(4) . ?
C4S H4SA 0.9500 . ?
C5S H5SA 0.9500 . ?
N2S C10S 1.314(5) . ?
N2S C6S 1.319(5) . ?
C6S C7S 1.371(6) . ?
C6S H6SA 0.9500 . ?
C7S C8S 1.396(6) . ?
C7S H7SA 0.9500 . ?
C8S C9S 1.341(6) . ?
C8S H8SA 0.9500 . ?
C9S C10S 1.367(6) . ?
C9S H9SA 0.9500 . ?
C10S H10A 0.9500 . ?
N3S C11S 1.328(5) . ?
N3S C15S 1.329(4) . ?
C11S C12S 1.355(6) . ?
C11S H11B 0.9500 . ?
C12S C13S 1.382(6) . ?
C12S H12B 0.9500 . ?
C13S C14S 1.362(6) . ?
C13S H13B 0.9500 . ?
C14S C15S 1.381(5) . ?
C14S H14A 0.9500 . ?
C15S H15A 0.9500 . ?
N6 O10 1.107(13) 2_655 ?
N6 O10 1.107(13) . ?
N6 O8 1.145(6) 2_655 ?
N6 O8 1.145(6) . ?
N6 O10B 1.254(12) 2_655 ?
N6 O10B 1.254(12) . ?
N6 O9 1.480(5) . ?
N6 O9 1.480(5) 2_655 ?
O8 O8 0.767(10) 2_655 ?
O8 O9 1.569(8) 2_655 ?
O9 O10 1.337(18) 2_655 ?
O9 O8 1.569(8) 2_655 ?
O10 O10 1.06(3) 2_655 ?
O10 O9 1.337(18) 2_655 ?
O10B O10B 1.15(3) 2_655 ?

loop_
_geom_angle_atom_site_label_1
_geom_angle_atom_site_label_2
_geom_angle_atom_site_label_3
_geom_angle
_geom_angle_site_symmetry_1
_geom_angle_site_symmetry_3
_geom_angle_publ_flag
O1 Co1 O6 86.19(6) . 2_655 ?
O1 Co1 O5 177.57(7) . 2_655 ?
O6 Co1 O5 91.90(6) 2_655 2_655 ?
O1 Co1 O2 93.60(6) . . ?
O6 Co1 O2 178.96(6) 2_655 . ?
O5 Co1 O2 88.29(6) 2_655 . ?
O1 Co1 N3 90.05(7) . . ?
O6 Co1 N3 92.24(7) 2_655 . ?
O5 Co1 N3 91.52(7) 2_655 . ?
O2 Co1 N3 88.77(7) . . ?
O1 Co1 N2 91.16(7) . . ?
O6 Co1 N2 91.99(7) 2_655 . ?
O5 Co1 N2 87.41(7) 2_655 . ?
O2 Co1 N2 87.00(7) . . ?
N3 Co1 N2 175.67(7) . . ?
O7 Co2 N1 175.70(7) . . ?
O7 Co2 O3 104.96(4) . . ?
N1 Co2 O3 75.27(6) . . ?
O7 Co2 O4 103.92(4) . . ?
N1 Co2 O4 75.08(6) . . ?
O3 Co2 O4 148.96(6) . . ?
O7 Co2 N4 92.44(7) . . ?
N1 Co2 N4 91.81(7) . . ?
O3 Co2 N4 95.68(6) . . ?
O4 Co2 N4 94.23(7) . . ?
O7 Co2 N5 86.17(11) . . ?
N1 Co2 N5 89.57(11) . . ?
O3 Co2 N5 85.8(2) . . ?
O4 Co2 N5 85.0(2) . . ?
N4 Co2 N5 178.22(15) . . ?
C1 O1 Co1 124.55(12) . . ?
C7 O2 Co1 129.41(12) . . ?
C9 O3 Co2 119.31(12) . . ?
C15 O4 Co2 118.89(12) . . ?
C17 O5 Co1 127.35(12) . 2_655 ?
C23 O6 Co1 122.12(12) . 2_655 ?
Co2 O7 Co2 116.22(11) . 2_655 ?
Co2 O7 H7 121.89(5) . . ?
Co2 O7 H7 121.89(6) 2_655 . ?
C14 N1 C10 122.10(17) . . ?
C14 N1 Co2 119.00(12) . . ?
C10 N1 Co2 118.64(13) . . ?
C28 N2 C24 120.1(2) . . ?
C28 N2 Co1 121.05(16) . . ?
C24 N2 Co1 118.70(15) . . ?
C33 N3 C29 118.83(19) . . ?
C33 N3 Co1 121.92(15) . . ?
C29 N3 Co1 119.15(14) . . ?
C38 N4 C34 116.8(2) . . ?
C38 N4 Co2 119.65(16) . . ?
C34 N4 Co2 123.31(15) . . ?
O1 C1 C6 126.40(16) . . ?
O1 C1 C2 116.02(17) . . ?
C6 C1 C2 117.55(18) . . ?
C3 C2 C1 122.06(19) . . ?
C3 C2 H2A 119.0 . . ?
C1 C2 H2A 119.0 . . ?
C2 C3 C4 120.09(18) . . ?
C2 C3 H3A 120.0 . . ?
C4 C3 H3A 120.0 . . ?
C5 C4 C3 119.4(2) . . ?
C5 C4 H4A 120.3 . . ?
C3 C4 H4A 120.3 . . ?
C4 C5 C6 122.24(19) . . ?
C4 C5 H5A 118.9 . . ?
C6 C5 H5A 118.9 . . ?
C5 C6 C1 118.53(16) . . ?
C5 C6 C7 120.14(17) . . ?
C1 C6 C7 121.08(17) . . ?
O2 C7 C8 117.91(15) . . ?
O2 C7 C6 121.64(17) . . ?
C8 C7 C6 120.46(17) . . ?
C9 C8 C7 123.74(18) . . ?
C9 C8 H8A 118.1 . . ?
C7 C8 H8A 118.1 . . ?
O3 C9 C8 126.45(18) . . ?
O3 C9 C10 115.01(15) . . ?
C8 C9 C10 118.53(16) . . ?
N1 C10 C11 120.47(17) . . ?
N1 C10 C9 110.96(16) . . ?
C11 C10 C9 128.55(16) . . ?
C12 C11 C10 117.74(17) . . ?
C12 C11 H11A 121.1 . . ?
C10 C11 H11A 121.1 . . ?
C11 C12 C13 121.0(2) . . ?
C11 C12 H12A 119.5 . . ?
C13 C12 H12A 119.5 . . ?
C14 C13 C12 117.95(18) . . ?
C14 C13 H13A 121.0 . . ?
C12 C13 H13A 121.0 . . ?
N1 C14 C13 120.72(16) . . ?
N1 C14 C15 111.03(16) . . ?
C13 C14 C15 128.24(17) . . ?
O4 C15 C16 126.61(17) . . ?
O4 C15 C14 115.30(16) . . ?
C16 C15 C14 118.10(17) . . ?
C15 C16 C17 124.67(18) . . ?
C15 C16 H16A 117.7 . . ?
C17 C16 H16A 117.7 . . ?
O5 C17 C16 118.84(16) . . ?
O5 C17 C18 121.80(16) . . ?
C16 C17 C18 119.33(17) . . ?
C19 C18 C23 118.75(17) . . ?
C19 C18 C17 121.37(16) . . ?
C23 C18 C17 119.58(17) . . ?
C20 C19 C18 121.69(18) . . ?
C20 C19 H19A 119.2 . . ?
C18 C19 H19A 119.2 . . ?
C19 C20 C21 119.4(2) . . ?
C19 C20 H20A 120.3 . . ?
C21 C20 H20A 120.3 . . ?
C22 C21 C20 120.66(19) . . ?
C22 C21 H21A 119.7 . . ?
C20 C21 H21A 119.7 . . ?
C21 C22 C23 121.13(18) . . ?
C21 C22 H22A 119.4 . . ?
C23 C22 H22A 119.4 . . ?
O6 C23 C22 117.18(17) . . ?
O6 C23 C18 124.48(17) . . ?
C22 C23 C18 118.29(18) . . ?
N2 C24 C25 121.6(2) . . ?
N2 C24 H24A 119.2 . . ?
C25 C24 H24A 119.2 . . ?
C26 C25 C24 118.4(3) . . ?
C26 C25 H25A 120.8 . . ?
C24 C25 H25A 120.8 . . ?
C25 C26 C27 120.2(3) . . ?
C25 C26 H26A 119.9 . . ?
C27 C26 H26A 119.9 . . ?
C26 C27 C28 119.0(3) . . ?
C26 C27 H27A 120.5 . . ?
C28 C27 H27A 120.5 . . ?
N2 C28 C27 120.8(3) . . ?
N2 C28 H28A 119.6 . . ?
C27 C28 H28A 119.6 . . ?
N3 C29 C30 122.4(2) . . ?
N3 C29 H29A 118.8 . . ?
C30 C29 H29A 118.8 . . ?
C29 C30 C31 118.5(2) . . ?
C29 C30 H30A 120.7 . . ?
C31 C30 H30A 120.7 . . ?
C32 C31 C30 119.0(2) . . ?
C32 C31 H31A 120.5 . . ?
C30 C31 H31A 120.5 . . ?
C31 C32 C33 119.4(2) . . ?
C31 C32 H32A 120.3 . . ?
C33 C32 H32A 120.3 . . ?
N3 C33 C32 121.8(2) . . ?
N3 C33 H33A 119.1 . . ?
C32 C33 H33A 119.1 . . ?
N4 C34 C35 124.0(2) . . ?
N4 C34 H34A 118.0 . . ?
C35 C34 H34A 118.0 . . ?
C36 C35 C34 118.5(3) . . ?
C36 C35 H35A 120.7 . . ?
C34 C35 H35A 120.7 . . ?
C37 C36 C35 118.3(3) . . ?
C37 C36 H36A 120.9 . . ?
C35 C36 H36A 120.9 . . ?
C36 C37 C38 119.6(3) . . ?
C36 C37 H37A 120.2 . . ?
C38 C37 H37A 120.2 . . ?
N4 C38 C37 122.8(3) . . ?
N4 C38 H38A 118.6 . . ?
C37 C38 H38A 118.6 . . ?
C43 N5 C39 117.9(4) . . ?
C43 N5 Co2 118.0(10) . . ?
C39 N5 Co2 118.7(11) . . ?
N5 C39 C40 120(2) . . ?
N5 C39 H39 119.9 . . ?
C40 C39 H39 119.9 . . ?
C41 C40 C39 122.1(17) . . ?
C41 C40 H40 118.9 . . ?
C39 C40 H40 118.9 . . ?
C40 C41 C42 119.6(4) . . ?
C40 C41 H41 120.2 . . ?
C42 C41 H41 120.2 . . ?
C43 C42 C41 115.8(17) . . ?
C43 C42 H42 122.1 . . ?
C41 C42 H42 122.1 . . ?
N5 C43 C42 124(2) . . ?
N5 C43 H43 117.9 . . ?
C42 C43 H43 117.9 . . ?
C5S N1S C1S 116.8(2) . . ?
N1S C1S C2S 123.7(2) . . ?
N1S C1S H1SA 118.1 . . ?
C2S C1S H1SA 118.1 . . ?
C3S C2S C1S 118.4(2) . . ?
C3S C2S H2SA 120.8 . . ?
C1S C2S H2SA 120.8 . . ?
C4S C3S C2S 119.0(2) . . ?
C4S C3S H3SA 120.5 . . ?
C2S C3S H3SA 120.5 . . ?
C3S C4S C5S 118.5(2) . . ?
C3S C4S H4SA 120.7 . . ?
C5S C4S H4SA 120.7 . . ?
N1S C5S C4S 123.5(2) . . ?
N1S C5S H5SA 118.2 . . ?
C4S C5S H5SA 118.2 . . ?
C10S N2S C6S 116.7(3) . . ?
N2S C6S C7S 123.8(4) . . ?
N2S C6S H6SA 118.1 . . ?
C7S C6S H6SA 118.1 . . ?
C6S C7S C8S 117.7(4) . . ?
C6S C7S H7SA 121.2 . . ?
C8S C7S H7SA 121.2 . . ?
C9S C8S C7S 118.6(4) . . ?
C9S C8S H8SA 120.7 . . ?
C7S C8S H8SA 120.7 . . ?
C8S C9S C10S 119.1(4) . . ?
C8S C9S H9SA 120.5 . . ?
C10S C9S H9SA 120.5 . . ?
N2S C10S C9S 124.1(4) . . ?
N2S C10S H10A 118.0 . . ?
C9S C10S H10A 118.0 . . ?
C11S N3S C15S 115.7(3) . . ?
N3S C11S C12S 124.7(4) . . ?
N3S C11S H11B 117.7 . . ?
C12S C11S H11B 117.7 . . ?
C11S C12S C13S 118.8(4) . . ?
C11S C12S H12B 120.6 . . ?
C13S C12S H12B 120.6 . . ?
C14S C13S C12S 118.1(4) . . ?
C14S C13S H13B 121.0 . . ?
C12S C13S H13B 121.0 . . ?
C13S C14S C15S 118.8(4) . . ?
C13S C14S H14A 120.6 . . ?
C15S C14S H14A 120.6 . . ?
N3S C15S C14S 123.9(3) . . ?
N3S C15S H15A 118.1 . . ?
C14S C15S H15A 118.1 . . ?
O10 N6 O10 57.1(18) 2_655 . ?
O10 N6 O8 132.3(10) 2_655 2_655 ?
O10 N6 O8 169.5(10) . 2_655 ?
O10 N6 O8 169.5(10) 2_655 . ?
O10 N6 O8 132.2(10) . . ?
O8 N6 O8 39.1(5) 2_655 . ?
O8 N6 O10B 142.3(9) 2_655 2_655 ?
O8 N6 O10B 152.0(9) . 2_655 ?
O8 N6 O10B 152.0(9) 2_655 . ?
O8 N6 O10B 142.3(9) . . ?
O10B N6 O10B 54.7(14) 2_655 . ?
O10 N6 O9 60.2(9) 2_655 . ?
O10 N6 O9 117.2(10) . . ?
O8 N6 O9 72.1(4) 2_655 . ?
O8 N6 O9 110.5(4) . . ?
O10B N6 O9 85.9(10) 2_655 . ?
O10B N6 O9 91.8(10) . . ?
O10 N6 O9 117.2(10) 2_655 2_655 ?
O10 N6 O9 60.2(9) . 2_655 ?
O8 N6 O9 110.5(4) 2_655 2_655 ?
O8 N6 O9 72.1(4) . 2_655 ?
O10B N6 O9 91.8(10) 2_655 2_655 ?
O10B N6 O9 85.9(10) . 2_655 ?
O9 N6 O9 177.4(6) . 2_655 ?
O8 O8 N6 70.4(3) 2_655 . ?
O8 O8 O9 133.0(5) 2_655 2_655 ?
N6 O8 O9 63.9(3) . 2_655 ?
O10 O9 N6 45.9(6) 2_655 . ?
O10 O9 O8 89.9(7) 2_655 2_655 ?
N6 O9 O8 44.0(3) . 2_655 ?
O10 O10 N6 61.5(9) 2_655 . ?
O10 O10 O9 135.3(7) 2_655 2_655 ?
N6 O10 O9 73.9(9) . 2_655 ?
O10B O10B N6 62.7(7) 2_655 . ?

_refine_diff_density_max         1.381
_refine_diff_density_min         -0.661
_refine_diff_density_rms         0.133

_shelxl_version_number           2013-4

_shelx_res_file                  
;
TITL vv182 in C2/c
CELL 0.7749  16.833 19.112 30.840   90.000 101.398  90.000
ZERR   8.00   0.002  0.002  0.004    0.000   0.001   0.000
LATT  7
SYMM -X, Y, 0.5-Z
SFAC C H N O CO
DISP    Co   0.17605   1.14041     5063.51
DISP    O   -0.00415   0.00737       40.17
DISP    N   -0.00306   0.00403       23.92
DISP    C   -0.00202   0.00197       13.60
DISP    H    0.00000   0.00000        0.67
UNIT 444 368 64 64 16
TEMP -123.000
SIZE 0.35 0.25 0.20

REM data cut at 0.72 angstrom for completeness
REM red blocks

REM inconsistent equivalents
OMIT -11  21   3
OMIT  -7  21   3
OMIT -13  19   4
OMIT  10  20   9
OMIT -17   3  10
OMIT -19   5  14
OMIT   8  18  16
OMIT -11  17  20

L.S. 12
BOND $H
ACTA 60
FMAP 2
PLAN 10
SIMU 0.008 N6 O10 O10B
DELU 0.002 N6 O10 O10B
SIMU 0.012 N5 > C43
DELU 0.003 N5 > C43
FLAT N5 > C43
WGHT    0.121400    6.578500
FVAR       0.09371
CO1   5    0.598596    0.285906    0.075309    11.00000    0.02555    0.01918 =
         0.01165   -0.00028    0.00594   -0.00079
CO2   5    0.404848    0.245113    0.224521    11.00000    0.02327    0.02238 =
         0.01152    0.00106    0.00296    0.00211
O1    4    0.550587    0.265931    0.016622    11.00000    0.02946    0.02812 =
         0.01444   -0.00457    0.00535   -0.00022
O2    4    0.497952    0.298914    0.092806    11.00000    0.02651    0.02498 =
         0.01305   -0.00064    0.00551   -0.00026
O3    4    0.418579    0.267880    0.160560    11.00000    0.02881    0.02855 =
         0.01518    0.00453    0.00627    0.00583
O4    4    0.351835    0.269121    0.278781    11.00000    0.03017    0.02807 =
         0.01381    0.00120    0.00527    0.00650
O5    4    0.349528    0.303140    0.365454    11.00000    0.02759    0.02768 =
         0.01274   -0.00029    0.00491    0.00271
O6    4    0.302081    0.271279    0.441965    11.00000    0.02749    0.02654 =
         0.01818    0.00410    0.00795    0.00073
O7    4    0.500000    0.191765    0.250000    10.50000    0.02408    0.01858 =
         0.02442    0.00000    0.00036    0.00000
H7    2    0.500000    0.149535    0.250000    10.50000   -1.20000
N1    3    0.307242    0.309147    0.199082    11.00000    0.02616    0.02241 =
         0.01304    0.00187    0.00479    0.00212
N2    3    0.591596    0.188281    0.091790    11.00000    0.03080    0.02254 =
         0.02498    0.00084    0.00785   -0.00005
N3    3    0.598901    0.384921    0.061128    11.00000    0.02978    0.02167 =
         0.01699    0.00112    0.00533   -0.00163
N4    3    0.333168    0.151759    0.207144    11.00000    0.02815    0.02481 =
         0.02163    0.00120    0.00228   -0.00162
C1    1    0.476676    0.283047   -0.002008    11.00000    0.03102    0.01810 =
         0.01412    0.00030    0.00541   -0.00153
C2    1    0.457683    0.279489   -0.049187    11.00000    0.03543    0.02617 =
         0.01454   -0.00117    0.00775    0.00024
AFIX  43
H2A   2    0.499778    0.269490   -0.064727    11.00000   -1.20000
AFIX   0
C3    1    0.380247    0.290100   -0.072857    11.00000    0.04099    0.02989 =
         0.01348   -0.00067    0.00450   -0.00113
AFIX  43
H3A   2    0.369584    0.287100   -0.104222    11.00000   -1.20000
AFIX   0
C4    1    0.317247    0.305297   -0.050764    11.00000    0.03514    0.03243 =
         0.01714    0.00055    0.00169    0.00137
AFIX  43
H4A   2    0.263442    0.311145   -0.066910    11.00000   -1.20000
AFIX   0
C5    1    0.334054    0.311703   -0.005291    11.00000    0.03166    0.02639 =
         0.01616    0.00079    0.00392    0.00204
AFIX  43
H5A   2    0.291107    0.322619    0.009444    11.00000   -1.20000
AFIX   0
C6    1    0.413198    0.302551    0.020168    11.00000    0.03006    0.01864 =
         0.01251    0.00074    0.00528    0.00039
C7    1    0.427351    0.306617    0.068972    11.00000    0.03000    0.01637 =
         0.01314    0.00042    0.00560   -0.00056
C8    1    0.361531    0.318832    0.090886    11.00000    0.02893    0.02519 =
         0.01375    0.00184    0.00581    0.00328
AFIX  43
H8A   2    0.313544    0.339329    0.074383    11.00000   -1.20000
AFIX   0
C9    1    0.363608    0.302401    0.135155    11.00000    0.02704    0.02061 =
         0.01393    0.00089    0.00467    0.00085
C10   1    0.293699    0.325534    0.155924    11.00000    0.02891    0.02231 =
         0.01302    0.00207    0.00482    0.00155
C11   1    0.222990    0.360349    0.136198    11.00000    0.03540    0.03384 =
         0.01712    0.00734    0.00627    0.01009
AFIX  43
H11A  2    0.212485    0.371620    0.105595    11.00000   -1.20000
AFIX   0
C12   1    0.168257    0.378051    0.162891    11.00000    0.03714    0.04323 =
         0.02190    0.00905    0.00813    0.01738
AFIX  43
H12A  2    0.119004    0.400854    0.150181    11.00000   -1.20000
AFIX   0
C13   1    0.184705    0.362794    0.207959    11.00000    0.03460    0.03464 =
         0.01962    0.00467    0.00848    0.01146
AFIX  43
H13A  2    0.148162    0.376063    0.226355    11.00000   -1.20000
AFIX   0
C14   1    0.256086    0.327631    0.225141    11.00000    0.02991    0.02384 =
         0.01393    0.00167    0.00594    0.00440
C15   1    0.288649    0.306541    0.272681    11.00000    0.02878    0.02128 =
         0.01505    0.00061    0.00567    0.00127
C16   1    0.247434    0.330061    0.305144    11.00000    0.02964    0.02758 =
         0.01625    0.00081    0.00712    0.00493
AFIX  43
H16A  2    0.196302    0.351924    0.295524    11.00000   -1.20000
AFIX   0
C17   1    0.276688    0.323553    0.351550    11.00000    0.02935    0.01930 =
         0.01580   -0.00046    0.00652    0.00142
C18   1    0.221578    0.338584    0.382204    11.00000    0.02947    0.02274 =
         0.01580   -0.00124    0.00739    0.00150
C19   1    0.149597    0.377392    0.368500    11.00000    0.03391    0.02584 =
         0.01889    0.00076    0.00748    0.00535
AFIX  43
H19A  2    0.139850    0.399186    0.340259    11.00000   -1.20000
AFIX   0
C20   1    0.093068    0.384467    0.395071    11.00000    0.03191    0.03149 =
         0.02700   -0.00161    0.00876    0.00588
AFIX  43
H20A  2    0.045518    0.411529    0.385431    11.00000   -1.20000
AFIX   0
C21   1    0.106478    0.351326    0.436451    11.00000    0.03311    0.03373 =
         0.02582   -0.00229    0.01350    0.00171
AFIX  43
H21A  2    0.067003    0.354937    0.454503    11.00000   -1.20000
AFIX   0
C22   1    0.176208    0.313652    0.451155    11.00000    0.03353    0.02842 =
         0.01877    0.00140    0.01069    0.00074
AFIX  43
H22A  2    0.184003    0.291237    0.479172    11.00000   -1.20000
AFIX   0
C23   1    0.236768    0.307683    0.425168    11.00000    0.02874    0.02055 =
         0.01710   -0.00160    0.00689   -0.00116
C24   1    0.566393    0.172935    0.129635    11.00000    0.03452    0.03095 =
         0.02333    0.00784    0.00338   -0.00320
AFIX  43
H24A  2    0.556003    0.209992    0.148278    11.00000   -1.20000
AFIX   0
C25   1    0.555288    0.104217    0.141967    11.00000    0.04122    0.03645 =
         0.04556    0.01950    0.00163   -0.00562
AFIX  43
H25A  2    0.537495    0.094074    0.168661    11.00000   -1.20000
AFIX   0
C26   1    0.570734    0.051145    0.114500    11.00000    0.04733    0.02591 =
         0.09404    0.01895    0.01169    0.00009
AFIX  43
H26A  2    0.563043    0.003781    0.122060    11.00000   -1.20000
AFIX   0
C27   1    0.597439    0.066722    0.075909    11.00000    0.05991    0.02420 =
         0.09671   -0.00825    0.02872    0.00393
AFIX  43
H27A  2    0.609249    0.030334    0.057172    11.00000   -1.20000
AFIX   0
C28   1    0.606718    0.136635    0.064990    11.00000    0.04601    0.02538 =
         0.05445   -0.00697    0.02213    0.00106
AFIX  43
H28A  2    0.623932    0.147886    0.038291    11.00000   -1.20000
AFIX   0
C29   1    0.580151    0.431740    0.090092    11.00000    0.03778    0.02351 =
         0.02448   -0.00349    0.00650   -0.00095
AFIX  43
H29A  2    0.570636    0.415492    0.117729    11.00000   -1.20000
AFIX   0
C30   1    0.574199    0.502872    0.081089    11.00000    0.04475    0.02533 =
         0.04239   -0.00573    0.00439   -0.00080
AFIX  43
H30A  2    0.561109    0.534866    0.102187    11.00000   -1.20000
AFIX   0
C31   1    0.587787    0.526256    0.040589    11.00000    0.04194    0.02442 =
         0.04856    0.00773   -0.00012   -0.00516
AFIX  43
H31A  2    0.584256    0.574662    0.033468    11.00000   -1.20000
AFIX   0
C32   1    0.606564    0.477956    0.010729    11.00000    0.03743    0.03623 =
         0.03427    0.01407    0.00399   -0.00682
AFIX  43
H32A  2    0.615032    0.492754   -0.017414    11.00000   -1.20000
AFIX   0
C33   1    0.612897    0.407862    0.022248    11.00000    0.03263    0.03091 =
         0.02033    0.00547    0.00705   -0.00349
AFIX  43
H33A  2    0.627572    0.375108    0.002032    11.00000   -1.20000
AFIX   0
C34   1    0.297485    0.135826    0.165720    11.00000    0.05255    0.04063 =
         0.02389   -0.00340    0.00602   -0.01594
AFIX  43
H34A  2    0.301275    0.168674    0.143099    11.00000   -1.20000
AFIX   0
C35   1    0.255405    0.074537    0.153729    11.00000    0.06008    0.05054 =
         0.04112   -0.01918    0.01073   -0.02168
AFIX  43
H35A  2    0.229593    0.066364    0.123879    11.00000   -1.20000
AFIX   0
C36   1    0.251697    0.025612    0.185948    11.00000    0.05227    0.02841 =
         0.06835   -0.00879    0.01498   -0.01115
AFIX  43
H36A  2    0.223600   -0.017282    0.178883    11.00000   -1.20000
AFIX   0
C37   1    0.289607    0.040319    0.228557    11.00000    0.06164    0.03818 =
         0.06638    0.02128    0.00147   -0.01183
AFIX  43
H37A  2    0.288703    0.007257    0.251457    11.00000   -1.20000
AFIX   0
C38   1    0.329287    0.103790    0.238005    11.00000    0.05117    0.04353 =
         0.03343    0.01290   -0.00166   -0.01207
AFIX  43
H38A  2    0.354752    0.113445    0.267723    11.00000   -1.20000
AFIX   0
PART  -1
N5    3    0.485315    0.345667    0.245633    10.50000    0.04137    0.02194 =
         0.02337   -0.00040    0.00731   -0.00272
C39   1    0.514237    0.381639    0.214047    10.50000    0.03550    0.02883 =
         0.02780    0.00325    0.00893   -0.00289
AFIX  43
H39   2    0.524509    0.357913    0.188650    10.50000   -1.20000
AFIX   0
C40   1    0.528637    0.452156    0.218753    10.50000    0.05858    0.03417 =
         0.03858    0.00465    0.01361   -0.01582
AFIX  43
H40   2    0.549901    0.476249    0.196623    10.50000   -1.20000
AFIX   0
C41   1    0.513811    0.487813    0.253243    10.50000    0.07943    0.02647 =
         0.04984   -0.00303    0.01666   -0.01538
AFIX  43
H41   2    0.522396    0.536946    0.255011    10.50000   -1.20000
AFIX   0
C42   1    0.485284    0.452389    0.287196    10.50000    0.07579    0.02821 =
         0.03350   -0.01399    0.01256   -0.01787
AFIX  43
H42   2    0.474174    0.476062    0.312423    10.50000   -1.20000
AFIX   0
C43   1    0.474401    0.380652    0.281492    10.50000    0.04838    0.02323 =
         0.02396   -0.00524    0.00602   -0.00782
AFIX  43
H43   2    0.458153    0.354835    0.304586    10.50000   -1.20000
AFIX   0
PART   0
N1S   3    0.179050    0.421893    0.027502    11.00000    0.04466    0.03746 =
         0.02976    0.00129    0.00520    0.00189
C1S   1    0.207458    0.473502    0.005507    11.00000    0.04036    0.03438 =
         0.03640   -0.00454    0.00675   -0.00441
AFIX  43
H1SA  2    0.243124    0.506710    0.022052    11.00000   -1.20000
AFIX   0
C2S   1    0.187798    0.481292   -0.040092    11.00000    0.04049    0.03614 =
         0.03888    0.00722    0.00955   -0.00013
AFIX  43
H2SA  2    0.209165    0.518993   -0.054288    11.00000   -1.20000
AFIX   0
C3S   1    0.136432    0.432917   -0.064318    11.00000    0.04217    0.04756 =
         0.02957    0.00391    0.00103    0.00276
AFIX  43
H3SA  2    0.121342    0.436970   -0.095567    11.00000   -1.20000
AFIX   0
C4S   1    0.107390    0.378669   -0.042477    11.00000    0.04522    0.03404 =
         0.03976   -0.00309   -0.00357   -0.00334
AFIX  43
H4SA  2    0.072938    0.344047   -0.058389    11.00000   -1.20000
AFIX   0
C5S   1    0.129623    0.375704    0.003394    11.00000    0.04640    0.02876 =
         0.03989    0.00604    0.00611   -0.00085
AFIX  43
H5SA  2    0.108465    0.338794    0.018361    11.00000   -1.20000
AFIX   0
N2S   3    0.664380    0.437975    0.911768    11.00000    0.07200    0.05512 =
         0.05540   -0.01933    0.00500   -0.00355
C6S   1    0.656900    0.484765    0.879782    11.00000    0.07525    0.03661 =
         0.08091   -0.01218    0.00883    0.00055
AFIX  43
H6SA  2    0.638252    0.530185    0.885323    11.00000   -1.20000
AFIX   0
C7S   1    0.674483    0.471639    0.838995    11.00000    0.08784    0.06255 =
         0.06848    0.01407    0.00297   -0.00779
AFIX  43
H7SA  2    0.666344    0.506290    0.816465    11.00000   -1.20000
AFIX   0
C8S   1    0.704756    0.405601    0.831728    11.00000    0.07447    0.08268 =
         0.05345   -0.01204    0.01474   -0.00364
AFIX  43
H8SA  2    0.717901    0.394111    0.804013    11.00000   -1.20000
AFIX   0
C9S   1    0.714885    0.358714    0.864724    11.00000    0.06372    0.05581 =
         0.07458   -0.01556    0.00788    0.00860
AFIX  43
H9SA  2    0.736187    0.313601    0.860909    11.00000   -1.20000
AFIX   0
C10S  1    0.694128    0.376744    0.903927    11.00000    0.07571    0.05435 =
         0.05813    0.00154   -0.00301    0.00864
AFIX  43
H10A  2    0.701685    0.342889    0.926931    11.00000   -1.20000
AFIX   0
N3S   3    0.441509    0.384327    0.827303    11.00000    0.06091    0.05721 =
         0.05804    0.00756    0.01210    0.00330
C11S  1    0.400253    0.353372    0.791244    11.00000    0.05458    0.07703 =
         0.05238   -0.00305    0.00642    0.00642
AFIX  43
H11B  2    0.357124    0.378830    0.773650    11.00000   -1.20000
AFIX   0
C12S  1    0.415271    0.288094    0.777757    11.00000    0.07028    0.08069 =
         0.05695   -0.01172    0.00695   -0.00960
AFIX  43
H12B  2    0.384669    0.269486    0.751050    11.00000   -1.20000
AFIX   0
C13S  1    0.475898    0.249046    0.803536    11.00000    0.06798    0.05422 =
         0.07892   -0.00720    0.02359   -0.00389
AFIX  43
H13B  2    0.486715    0.202497    0.795579    11.00000   -1.20000
AFIX   0
C14S  1    0.519674    0.279230    0.840671    11.00000    0.05964    0.05089 =
         0.06004    0.00767    0.01595    0.00407
AFIX  43
H14A  2    0.562538    0.254422    0.858953    11.00000   -1.20000
AFIX   0
C15S  1    0.500632    0.346581    0.851281    11.00000    0.05184    0.05587 =
         0.05064    0.00316    0.01003   -0.00075
AFIX  43
H15A  2    0.531619    0.367134    0.877246    11.00000   -1.20000
AFIX   0
N6    3    0.500000   -0.023717    0.250000    10.50000    0.06854    0.03408 =
         0.10776    0.00000   -0.00593    0.00000
O8    4    0.502615    0.032747    0.237927    10.50000    0.08545    0.04847 =
         0.07375    0.01036    0.02632   -0.01266
O9    4    0.473046   -0.025465    0.292858    10.50000    0.08622    0.07436 =
         0.05268   -0.00687    0.02511    0.00464
PART   1
O10   4    0.510939   -0.074595    0.235069    10.25000    0.07525    0.05529 =
         0.10168   -0.01822    0.00513    0.00449
PART   2
O10B  4    0.468077   -0.082020    0.238985    10.25000    0.07550    0.04365 =
         0.10038   -0.01547    0.00324   -0.00986
PART   0

HKLF 4

REM  vv182 in C2/c
REM R1 =  0.0551 for   11941 Fo > 4sig(Fo)  and  0.0590 for all   13526 data
REM    714 parameters refined using     71 restraints

END

WGHT      0.1214      6.5885

REM Highest difference peak  1.381,  deepest hole -0.661,  1-sigma level  0.133
Q1    1   0.5000  0.3222  0.7500  10.50000  0.05    1.38
Q2    1   0.6604  0.3435  0.8617  11.00000  0.05    0.94
Q3    1   0.3556  0.2477  0.2236  11.00000  0.05    0.93
Q4    1   0.6402  0.3626  0.8990  11.00000  0.05    0.79
Q5    1   0.6456  0.2851  0.0822  11.00000  0.05    0.66
Q6    1   0.4608  0.2554  0.2298  11.00000  0.05    0.62
Q7    1   0.2823  0.3187 -0.0014  11.00000  0.05    0.55
Q8    1   0.5812  0.2606  0.0334  11.00000  0.05    0.55
Q9    1   0.1832  0.3544  0.3740  11.00000  0.05    0.54
Q10   1   0.5000 -0.0967  0.2500  10.50000  0.05    0.53
;
_shelx_res_checksum              81357
_database_code_depnum_ccdc_archive 'CCDC 996547'
#######################################################################
#
#                 Cambridge Crystallographic Data Centre
#                                CCDC 
# 
#######################################################################
# 
#  This CIF contains data from an original supplementary publication
#  deposited with the CCDC, and may include chemical, crystal,
#  experimental, refinement, atomic coordinates,
#  anisotropic displacement parameters and molecular geometry data,
#  as required by the journal to which it was submitted.
#
#  This CIF is provided on the understanding that it is used for bona
#  fide research purposes only. It may contain copyright material
#  of the CCDC or of third parties, and may not be copied or further
#  disseminated in any form, whether machine-readable or not,
#  except for the purpose of generating routine backup copies
#  on your local computer system.
# 
#  For further information on the CCDC, data deposition and
#  data retrieval see:
#                         www.ccdc.cam.ac.uk
#
#  Bona fide researchers may freely download Mercury and enCIFer
#  from this site to visualise CIF-encoded structures and 
#  to carry out CIF format checking respectively.
#
data_vv253_a

_audit_creation_method           SHELXL-2013
_chemical_name_systematic        
;
 ?
;
_chemical_name_common            ?
_chemical_melting_point          ?
_chemical_formula_moiety         
'C144 H108 Co8 Na4 N14 O34, 10(C5 H5 N), 2(B F4)'
_chemical_formula_sum            'C194 H158 B2 Co8 F8 N24 Na4 O34'
_chemical_formula_weight         4106.47

loop_
_atom_type_symbol
_atom_type_description
_atom_type_scat_dispersion_real
_atom_type_scat_dispersion_imag
_atom_type_scat_source
C C 0.0033 0.0016 'International Tables Vol C Tables 4.2.6.8 and 6.1.1.4'
H H 0.0000 0.0000 'International Tables Vol C Tables 4.2.6.8 and 6.1.1.4'
B B 0.0013 0.0007 'International Tables Vol C Tables 4.2.6.8 and 6.1.1.4'
N N 0.0061 0.0033 'International Tables Vol C Tables 4.2.6.8 and 6.1.1.4'
O O 0.0106 0.0060 'International Tables Vol C Tables 4.2.6.8 and 6.1.1.4'
F F 0.0171 0.0103 'International Tables Vol C Tables 4.2.6.8 and 6.1.1.4'
Na Na 0.0362 0.0249 'International Tables Vol C Tables 4.2.6.8 and 6.1.1.4'
Co Co 0.3494 0.9721 'International Tables Vol C Tables 4.2.6.8 and 6.1.1.4'

_space_group_crystal_system      monoclinic
_space_group_IT_number           14
_space_group_name_H-M_alt        'P 21/c'
_space_group_name_Hall           '-P 2ybc'

_shelx_space_group_comment       
;
The symmetry employed for this shelxl refinement is uniquely defined
by the following loop, which should always be used as a source of
symmetry information in preference to the above space-group names.
They are only intended as comments.
;

loop_
_space_group_symop_operation_xyz
'x, y, z'
'-x, y+1/2, -z+1/2'
'-x, -y, -z'
'x, -y-1/2, z-1/2'

_cell_length_a                   18.4101(7)
_cell_length_b                   17.6277(7)
_cell_length_c                   30.4003(12)
_cell_angle_alpha                90
_cell_angle_beta                 106.780(2)
_cell_angle_gamma                90
_cell_volume                     9445.7(6)
_cell_formula_units_Z            2
_cell_measurement_temperature    100(2)
_cell_measurement_reflns_used    9519
_cell_measurement_theta_min      2.36
_cell_measurement_theta_max      25.63

_exptl_crystal_description       plate
_exptl_crystal_colour            orange
_exptl_crystal_density_meas      ?
_exptl_crystal_density_method    ?
_exptl_crystal_density_diffrn    1.443
_exptl_crystal_F_000             3955
_exptl_transmission_factor_min   ?
_exptl_transmission_factor_max   ?
_exptl_crystal_size_max          0.565
_exptl_crystal_size_mid          0.375
_exptl_crystal_size_min          0.080
_exptl_absorpt_coefficient_mu    0.776
_shelx_estimated_absorpt_T_min   0.668
_shelx_estimated_absorpt_T_max   0.941
_exptl_absorpt_correction_type   multi-scan
_exptl_absorpt_correction_T_min  0.633
_exptl_absorpt_correction_T_max  0.745
_exptl_absorpt_process_details   'SADABS Bruker AXS Madison WI US'

_exptl_special_details           
;
 ?
;

_diffrn_ambient_temperature      100(2)
_diffrn_radiation_wavelength     0.71073
_diffrn_radiation_type           MoK\a
_diffrn_radiation_source         'multilayer monochromator ImuS'
_diffrn_measurement_device_type  'Bruker APEX II QUAZAR'
_diffrn_measurement_method       '\w rotation with narrow frames'
_diffrn_detector_area_resol_mean ?
_diffrn_reflns_number            135593
_diffrn_reflns_av_unetI/netI     0.0276
_diffrn_reflns_av_R_equivalents  0.0413
_diffrn_reflns_limit_h_min       -22
_diffrn_reflns_limit_h_max       22
_diffrn_reflns_limit_k_min       -21
_diffrn_reflns_limit_k_max       21
_diffrn_reflns_limit_l_min       -36
_diffrn_reflns_limit_l_max       37
_diffrn_reflns_theta_min         1.904
_diffrn_reflns_theta_max         25.745
_diffrn_reflns_theta_full        25.650
_diffrn_measured_fraction_theta_max 0.995
_diffrn_measured_fraction_theta_full 0.998
_diffrn_reflns_Laue_measured_fraction_max 0.995
_diffrn_reflns_Laue_measured_fraction_full 0.998
_diffrn_reflns_point_group_measured_fraction_max 0.995
_diffrn_reflns_point_group_measured_fraction_full 0.998
_reflns_number_total             17983
_reflns_number_gt                13864
_reflns_threshold_expression     'I > 2\s(I)'
_reflns_Friedel_coverage         0.000
_reflns_Friedel_fraction_max     .
_reflns_Friedel_fraction_full    .

_reflns_special_details          
;
 Reflections were merged by SHELXL according to the crystal
 class for the calculation of statistics and refinement.
 
 _reflns_Friedel_fraction is defined as the number of unique
 Friedel pairs measured divided by the number that would be
 possible theoretically, ignoring centric projections and
 systematic absences.
;

_computing_data_collection       'Bruker APEX 2'
_computing_cell_refinement       'Bruker SAINT'
_computing_data_reduction        'Bruker SAINT'
_computing_structure_solution    SHELXT
_computing_structure_refinement  'SHELXL-2013 (Sheldrick, 2013)'
_computing_molecular_graphics    ?
_computing_publication_material  ?

_refine_special_details          
;
 Data were integrated only to 0.82 angstrom as at higher resolutions
 the completeness dropped abruptly. All non-hydrogens were refined
 anisotropically. One of the sodium atom is disordered over two
 equivalent positions  (Na2A and Na2B). Likely related to this
 disorder, the carbonate anion also was better refined disordered
 over two equivalent positions, slightly off a central plane, as 
 initially indicated by large axially elongated ellipsoids (especially
 O16 and C72) and a very short O16 O16 contact. Thus the two positions 
 (C72, O14, O15, O16 A and B) were refined with distances and displacement 
 restraints. One of the coordinated pyridines (C67 > C71) was refined over 
 two positions sharing the same nitrogen (N7). These as well as O16 and O17 
 coordinated to the disordered sodium atom and a number of carbon atoms 
 from phenyl groups (C1 > C4, C25 > C27) of the ligands and of coordinated 
 pyridines (C49 > C54, C65 C66) were refined with displacement parameters 
 restraints, due to disorder. Three of the four lattice pyridines also 
 required the use of rigid body restraints for their refinement to 
 converge. The tetrafluoroborate ion was refined with both distance 
 and displacement parameters restraints. Hydrogens were placed 
 geometrically on their carrier atom and refined with a riding model 
 where possible. Hydrogens on the bridging hydroxyl O13 and on the 
 coordinated water O17 could not be found in and are omitted in the 
 structural model. Their presence is however confirmed by short contacts 
 with lattice pyridine N atoms (respectively N1S for O13 and N2S and N3S 
 for O17), corresponding to the hydrogen bonds these missing hydrogens 
 would participate in. At the end of the refinement, there remained a 
 number of weak electron diffraction peaks that seemed to form two
 partial and highly disordered lattice pyridine molecules. Their refinement
 was unstable even with strong displacement parameters restraints and the
 corresponding space was thus analyzed and taken into account with
 PLATON/SQUEEZE, that recovered a total of 310 electrons per cell mostly
 over two voids of 580 cubic angstrom each. These figures are reasonable
 for at least six additional diffuse pyridine molecules per cell, i.e.
 3 per [Co8] formula unit (considering Z=2). These as well as the 
 omitted hydrogens have been included in the formula and taken into account
 for the density.
;

loop_
_platon_squeeze_void_nr
_platon_squeeze_void_average_x
_platon_squeeze_void_average_y
_platon_squeeze_void_average_z
_platon_squeeze_void_volume
_platon_squeeze_void_count_electrons
1 0.283 -0.008 0.269 14.1 2.0
2 0.500 0.000 0.501 581.3 153.2
3 0.724 0.004 0.733 13.0 1.9
4 0.500 0.500 0.000 582.9 153.9
5 0.724 0.496 0.233 13.3 1.9
6 0.276 0.504 0.767 12.0 2.0
_platon_squeeze_details          
;
;

_vrf_PLAT411_vv253_a             
;
PROBLEM:  Short Inter H...H Contact  H9S    ..  H14A    ..       1.54 Ang. 
RESPONSE: Both H9S and H14A pertain to lattice pyridine molecules, one
only partially occupied, and both refined with geometrical restraints.
This short contact is thus likely due to ill-defined hydrogen positions
due to disorder of the overall molecules.
;

_vrf_CHEMW03_vv253_a             
;
PROBLEM:  WARNING: The ratio of given/expected molecular weight as
            calculated from the _atom_site* data lies outside
            the range 0.95 <> 1.05 
RESPONSE: There are six diffuse lattice pyridine molecules included in
the formula that were taken into account with PLATON/SQUEEZE and are thus
not included in the structural model, thus resulting in a
discrepancy between the given formula/weight and that calculated from
the atom list.
;

_vrf_PLAT306_vv253_a             
;
PROBLEM:  Isolated Oxygen Atom (H-atoms Missing ?) .......        O17 Check  
RESPONSE: O17 is coordinated to the partial disordered Na2B atom. The
hydrogens on this water molecule could not be found and are omitted in the
structural model, although their presence is confirmed by shorts contacts
with lattice pyridine N atoms N2S and N3S.
;

_vrf_PLAT041_vv253_a             
;
PROBLEM:  Calc. and Reported SumFormula    Strings  Differ 
RESPONSE: There are six diffuse lattice pyridine molecules included in
the formula that were taken into account with PLATON/SQUEEZE and are thus
not included in the structural model, thus resulting in a
discrepancy between the given formula/weight and that calculated from
the atom list.
;

_refine_ls_structure_factor_coef Fsqd
_refine_ls_matrix_type           full
_refine_ls_weighting_scheme      calc
_refine_ls_weighting_details     
'w=1/[\s^2^(Fo^2^)+(0.1658P)^2^+24.4160P] where P=(Fo^2^+2Fc^2^)/3'
_atom_sites_solution_primary     ?
_atom_sites_solution_secondary   ?
_atom_sites_solution_hydrogens   geom
_refine_ls_hydrogen_treatment    constr
_refine_ls_extinction_method     none
_refine_ls_extinction_coef       .
_refine_ls_number_reflns         17983
_refine_ls_number_parameters     1235
_refine_ls_number_restraints     598
_refine_ls_R_factor_all          0.1048
_refine_ls_R_factor_gt           0.0895
_refine_ls_wR_factor_ref         0.2755
_refine_ls_wR_factor_gt          0.2630
_refine_ls_goodness_of_fit_ref   1.029
_refine_ls_restrained_S_all      1.060
_refine_ls_shift/su_max          0.001
_refine_ls_shift/su_mean         0.000

loop_
_atom_site_label
_atom_site_type_symbol
_atom_site_fract_x
_atom_site_fract_y
_atom_site_fract_z
_atom_site_U_iso_or_equiv
_atom_site_adp_type
_atom_site_occupancy
_atom_site_site_symmetry_order
_atom_site_calc_flag
_atom_site_refinement_flags_posn
_atom_site_refinement_flags_adp
_atom_site_refinement_flags_occupancy
_atom_site_disorder_assembly
_atom_site_disorder_group
Co1 Co 0.22848(4) 0.33662(5) 0.66920(3) 0.0574(2) Uani 1 1 d . . . . .
Co2 Co 0.53232(4) 0.34168(4) 0.61338(2) 0.0422(2) Uani 1 1 d . . . . .
Co3 Co 0.51209(4) 0.50976(4) 0.64339(2) 0.0447(2) Uani 1 1 d . . . . .
Co4 Co 0.73149(4) 0.54019(4) 0.51196(2) 0.04114(19) Uani 1 1 d . . . . .
Na1 Na 0.32239(12) 0.40466(12) 0.59103(7) 0.0487(5) Uani 1 1 d . . . . .
Na2A Na 0.6175(4) 0.4891(3) 0.56259(19) 0.0691(16) Uani 0.5 1 d . U P A 1
Na2B Na 0.6491(3) 0.4768(2) 0.59076(19) 0.0460(9) Uani 0.5 1 d . U P A 2
O1 O 0.1970(3) 0.2425(4) 0.68413(19) 0.0763(14) Uani 1 1 d . . . . .
O2 O 0.2801(2) 0.2958(2) 0.62898(14) 0.0526(9) Uani 1 1 d . . . . .
O3 O 0.42044(19) 0.3096(2) 0.61083(12) 0.0451(8) Uani 1 1 d . . . . .
O4 O 0.6158(2) 0.3531(2) 0.57832(13) 0.0456(8) Uani 1 1 d . . . . .
O5 O 0.7055(2) 0.4358(2) 0.53295(12) 0.0442(8) Uani 1 1 d . . . . .
O6 O 0.7617(2) 0.4926(2) 0.46111(13) 0.0514(9) Uani 1 1 d . . . . .
O7 O 0.1826(3) 0.3792(4) 0.71089(15) 0.0743(14) Uani 1 1 d . . . . .
O8 O 0.2642(2) 0.4311(2) 0.65467(12) 0.0503(9) Uani 1 1 d . . . . .
O9 O 0.3975(2) 0.4925(2) 0.64400(13) 0.0492(9) Uani 1 1 d . . . . .
O10 O 0.5895(2) 0.5721(2) 0.61658(14) 0.0509(9) Uani 1 1 d . . . . .
O11 O 0.6861(2) 0.58995(19) 0.55883(12) 0.0441(8) Uani 1 1 d . . . . .
O12 O 0.7465(2) 0.6414(2) 0.48757(13) 0.0557(10) Uani 1 1 d . . . . .
O13 O 0.5668(2) 0.4153(2) 0.66312(13) 0.0539(9) Uani 1 1 d . . . . .
O14A O 0.6266(8) 0.5630(7) 0.4646(6) 0.075(3) Uani 0.5 1 d D U P A 1
O15A O 0.5136(9) 0.5481(11) 0.4140(4) 0.067(3) Uani 0.5 1 d D U P A 1
O16A O 0.5421(9) 0.5288(8) 0.4947(4) 0.100(3) Uani 0.5 1 d D U P A 1
C72A C 0.5549(9) 0.5467(8) 0.4582(4) 0.068(2) Uani 0.5 1 d D U P A 1
O14B O 0.6261(8) 0.5346(7) 0.4608(6) 0.072(3) Uani 0.5 1 d D U P A 2
O15B O 0.5052(7) 0.5541(9) 0.4229(3) 0.0421(18) Uani 0.5 1 d D U P A 2
O16B O 0.5486(10) 0.4878(9) 0.4941(5) 0.111(3) Uani 0.5 1 d D U P A 2
C72B C 0.5554(9) 0.5256(8) 0.4609(5) 0.076(2) Uani 0.5 1 d D U P A 2
O17 O 0.7349(6) 0.4575(7) 0.6591(3) 0.167(4) Uani 1 1 d . U . . .
N1 N 0.5033(2) 0.2634(2) 0.56186(14) 0.0413(9) Uani 1 1 d . . . . .
N2 N 0.4592(3) 0.6111(3) 0.62271(15) 0.0459(10) Uani 1 1 d . . . . .
N3 N 0.1320(3) 0.3454(3) 0.62093(18) 0.0588(13) Uani 1 1 d . . . . .
N4 N 0.3224(3) 0.3252(4) 0.71982(19) 0.0717(16) Uani 1 1 d . . . . .
N5 N 0.5840(2) 0.2486(3) 0.65876(16) 0.0498(11) Uani 1 1 d . . . . .
N6 N 0.5471(3) 0.5493(3) 0.71372(17) 0.0533(11) Uani 1 1 d . . . . .
N7 N 0.8410(3) 0.5357(3) 0.55849(18) 0.0575(12) Uani 1 1 d . . . . .
C1 C 0.1886(4) 0.1855(6) 0.6576(3) 0.083(2) Uani 1 1 d . U . . .
C2 C 0.1380(5) 0.1263(6) 0.6634(4) 0.110(3) Uani 1 1 d . U . . .
H2A H 0.1116 0.1328 0.6857 0.132 Uiso 1 1 calc R U . . .
C3 C 0.1268(6) 0.0613(7) 0.6378(5) 0.128(3) Uani 1 1 d . U . . .
H3A H 0.0910 0.0252 0.6417 0.154 Uiso 1 1 calc R U . . .
C4 C 0.1669(6) 0.0467(6) 0.6059(5) 0.121(3) Uani 1 1 d . U . . .
H4A H 0.1617 -0.0002 0.5899 0.145 Uiso 1 1 calc R U . . .
C5 C 0.2141(4) 0.1029(4) 0.5987(3) 0.080(2) Uani 1 1 d . . . . .
H5A H 0.2392 0.0951 0.5758 0.096 Uiso 1 1 calc R U . . .
C6 C 0.2270(3) 0.1701(4) 0.6231(3) 0.0664(18) Uani 1 1 d . . . . .
C7 C 0.2822(3) 0.2271(4) 0.6160(2) 0.0507(14) Uani 1 1 d . . . . .
C8 C 0.3358(3) 0.2047(3) 0.59388(19) 0.0467(12) Uani 1 1 d . . . . .
H8A H 0.3296 0.1557 0.5802 0.056 Uiso 1 1 calc R U . . .
C9 C 0.3970(3) 0.2473(3) 0.59010(18) 0.0442(11) Uani 1 1 d . . . . .
C10 C 0.4441(3) 0.2178(3) 0.56071(18) 0.0418(11) Uani 1 1 d . . . . .
C11 C 0.4322(3) 0.1532(3) 0.5339(2) 0.0487(12) Uani 1 1 d . . . . .
H11A H 0.3900 0.1211 0.5321 0.058 Uiso 1 1 calc R U . . .
C12 C 0.4836(3) 0.1364(3) 0.5095(2) 0.0524(13) Uani 1 1 d . . . . .
H12A H 0.4770 0.0916 0.4914 0.063 Uiso 1 1 calc R U . . .
C13 C 0.5436(3) 0.1837(3) 0.51122(19) 0.0477(12) Uani 1 1 d . . . . .
H13A H 0.5786 0.1722 0.4945 0.057 Uiso 1 1 calc R U . . .
C14 C 0.5520(3) 0.2489(3) 0.53818(17) 0.0419(11) Uani 1 1 d . . . . .
C15 C 0.6129(3) 0.3085(3) 0.54491(17) 0.0433(11) Uani 1 1 d . . . . .
C16 C 0.6578(3) 0.3126(3) 0.51572(17) 0.0428(11) Uani 1 1 d . . . . .
H16A H 0.6560 0.2707 0.4957 0.051 Uiso 1 1 calc R U . . .
C17 C 0.7063(3) 0.3732(3) 0.51270(16) 0.0397(10) Uani 1 1 d . . . . .
C18 C 0.7587(3) 0.3626(3) 0.48490(16) 0.0374(10) Uani 1 1 d . . . . .
C19 C 0.7864(3) 0.2881(3) 0.48116(19) 0.0481(12) Uani 1 1 d . . . . .
H19A H 0.7709 0.2476 0.4969 0.058 Uiso 1 1 calc R U . . .
C20 C 0.8356(3) 0.2731(4) 0.4551(2) 0.0593(15) Uani 1 1 d . . . . .
H20A H 0.8527 0.2228 0.4527 0.071 Uiso 1 1 calc R U . . .
C21 C 0.8593(3) 0.3316(4) 0.4328(2) 0.0555(15) Uani 1 1 d . . . . .
H21A H 0.8933 0.3217 0.4152 0.067 Uiso 1 1 calc R U . . .
C22 C 0.8347(3) 0.4036(4) 0.43558(18) 0.0490(13) Uani 1 1 d . . . . .
H22A H 0.8518 0.4428 0.4196 0.059 Uiso 1 1 calc R U . . .
C23 C 0.7844(3) 0.4225(3) 0.46149(17) 0.0441(11) Uani 1 1 d . . . . .
C24 C 0.1629(3) 0.4495(5) 0.7107(2) 0.0658(19) Uani 1 1 d . . . . .
C25 C 0.1081(4) 0.4662(6) 0.7345(2) 0.087(2) Uani 1 1 d . U . . .
H25A H 0.0863 0.4262 0.7474 0.104 Uiso 1 1 calc R U . . .
C26 C 0.0869(4) 0.5401(7) 0.7388(3) 0.096(2) Uani 1 1 d . U . . .
H26A H 0.0511 0.5500 0.7551 0.115 Uiso 1 1 calc R U . . .
C27 C 0.1153(4) 0.5995(7) 0.7204(3) 0.099(2) Uani 1 1 d . U . . .
H27A H 0.0995 0.6500 0.7237 0.119 Uiso 1 1 calc R U . . .
C28 C 0.1685(4) 0.5846(5) 0.6964(3) 0.079(2) Uani 1 1 d . . . . .
H28A H 0.1879 0.6256 0.6830 0.094 Uiso 1 1 calc R U . . .
C29 C 0.1939(3) 0.5098(4) 0.69173(19) 0.0574(16) Uani 1 1 d . . . . .
C30 C 0.2517(3) 0.4978(4) 0.66817(18) 0.0512(14) Uani 1 1 d . . . . .
C31 C 0.2954(3) 0.5585(4) 0.65967(18) 0.0515(14) Uani 1 1 d . . . . .
H31A H 0.2791 0.6081 0.6645 0.062 Uiso 1 1 calc R U . . .
C32 C 0.3599(3) 0.5531(3) 0.64491(18) 0.0470(12) Uani 1 1 d . . . . .
C33 C 0.3917(3) 0.6230(4) 0.62965(18) 0.0498(13) Uani 1 1 d . . . . .
C34 C 0.3579(3) 0.6937(3) 0.62144(19) 0.0513(13) Uani 1 1 d . . . . .
H34A H 0.3100 0.7024 0.6264 0.062 Uiso 1 1 calc R U . . .
C35 C 0.3943(3) 0.7511(4) 0.6060(2) 0.0547(14) Uani 1 1 d . . . . .
H35A H 0.3721 0.8001 0.6007 0.066 Uiso 1 1 calc R U . . .
C36 C 0.4640(3) 0.7376(3) 0.59809(18) 0.0498(13) Uani 1 1 d . . . . .
H36A H 0.4895 0.7767 0.5869 0.060 Uiso 1 1 calc R U . . .
C37 C 0.4955(3) 0.6652(3) 0.60694(18) 0.0477(12) Uani 1 1 d . . . . .
C38 C 0.5679(3) 0.6373(3) 0.5996(2) 0.0496(13) Uani 1 1 d . . . . .
C39 C 0.6060(3) 0.6819(3) 0.5759(2) 0.0508(13) Uani 1 1 d . . . . .
H39A H 0.5891 0.7328 0.5700 0.061 Uiso 1 1 calc R U . . .
C40 C 0.6678(3) 0.6594(3) 0.55961(19) 0.0450(12) Uani 1 1 d . . . . .
C41 C 0.7107(3) 0.7174(3) 0.54342(19) 0.0466(12) Uani 1 1 d . . . . .
C42 C 0.7158(4) 0.7914(4) 0.5632(3) 0.0712(18) Uani 1 1 d . . . . .
H42A H 0.6896 0.8010 0.5854 0.085 Uiso 1 1 calc R U . . .
C43 C 0.7564(5) 0.8489(4) 0.5519(3) 0.082(2) Uani 1 1 d . . . . .
H43A H 0.7577 0.8977 0.5653 0.099 Uiso 1 1 calc R U . . .
C44 C 0.7962(5) 0.8342(5) 0.5200(3) 0.082(2) Uani 1 1 d . . . . .
H44A H 0.8251 0.8735 0.5118 0.098 Uiso 1 1 calc R U . . .
C45 C 0.7942(4) 0.7648(4) 0.5007(2) 0.0635(16) Uani 1 1 d . . . . .
H45A H 0.8230 0.7567 0.4797 0.076 Uiso 1 1 calc R U . . .
C46 C 0.7508(3) 0.7033(3) 0.51024(19) 0.0498(13) Uani 1 1 d . . . . .
C47 C 0.0685(4) 0.3238(5) 0.6308(3) 0.084(2) Uani 1 1 d . . . . .
H47A H 0.0722 0.3094 0.6615 0.100 Uiso 1 1 calc R U . . .
C48 C -0.0011(4) 0.3214(6) 0.5989(4) 0.096(3) Uani 1 1 d . . . . .
H48A H -0.0443 0.3040 0.6071 0.115 Uiso 1 1 calc R U . . .
C49 C -0.0074(6) 0.3444(7) 0.5554(4) 0.112(3) Uani 1 1 d . U . . .
H49A H -0.0549 0.3443 0.5324 0.134 Uiso 1 1 calc R U . . .
C50 C 0.0581(6) 0.3680(8) 0.5459(4) 0.119(3) Uani 1 1 d . U . . .
H50A H 0.0555 0.3853 0.5159 0.142 Uiso 1 1 calc R U . . .
C51 C 0.1258(4) 0.3668(7) 0.5787(2) 0.093(3) Uani 1 1 d . . . . .
H51A H 0.1701 0.3818 0.5710 0.112 Uiso 1 1 calc R U . . .
C52 C 0.3181(4) 0.2965(6) 0.7597(3) 0.088(3) Uani 1 1 d . . . . .
H52A H 0.2699 0.2827 0.7627 0.105 Uiso 1 1 calc R U . . .
C53 C 0.3819(5) 0.2864(7) 0.7968(3) 0.109(3) Uani 1 1 d . U . . .
H53A H 0.3780 0.2627 0.8241 0.130 Uiso 1 1 calc R U . . .
C54 C 0.4517(5) 0.3115(7) 0.7935(3) 0.114(3) Uani 1 1 d . U . . .
H54A H 0.4956 0.3087 0.8192 0.136 Uiso 1 1 calc R U . . .
C55 C 0.4561(4) 0.3405(6) 0.7521(3) 0.094(3) Uani 1 1 d . . . . .
H55A H 0.5033 0.3567 0.7486 0.113 Uiso 1 1 calc R U . . .
C56 C 0.3900(4) 0.3456(5) 0.7158(2) 0.080(2) Uani 1 1 d . . . . .
H56A H 0.3931 0.3643 0.6871 0.097 Uiso 1 1 calc R U . . .
C57 C 0.6460(4) 0.2148(4) 0.6562(2) 0.0661(17) Uani 1 1 d . . . . .
H57A H 0.6667 0.2291 0.6322 0.079 Uiso 1 1 calc R U . . .
C58 C 0.6833(5) 0.1587(5) 0.6869(3) 0.090(3) Uani 1 1 d . . . . .
H58A H 0.7283 0.1357 0.6840 0.108 Uiso 1 1 calc R U . . .
C59 C 0.6534(5) 0.1381(5) 0.7212(3) 0.090(2) Uani 1 1 d . . . . .
H59A H 0.6763 0.0991 0.7422 0.107 Uiso 1 1 calc R U . . .
C60 C 0.5890(5) 0.1749(5) 0.7249(3) 0.084(2) Uani 1 1 d . . . . .
H60A H 0.5684 0.1633 0.7494 0.101 Uiso 1 1 calc R U . . .
C61 C 0.5555(4) 0.2283(4) 0.6928(2) 0.0661(17) Uani 1 1 d . . . . .
H61A H 0.5102 0.2519 0.6948 0.079 Uiso 1 1 calc R U . . .
C62 C 0.5129(4) 0.5257(6) 0.7439(2) 0.081(2) Uani 1 1 d . . . . .
H62A H 0.4668 0.4982 0.7332 0.098 Uiso 1 1 calc R U . . .
C63 C 0.5419(5) 0.5394(6) 0.7910(3) 0.092(3) Uani 1 1 d . . . . .
H63A H 0.5161 0.5207 0.8117 0.110 Uiso 1 1 calc R U . . .
C64 C 0.6052(6) 0.5785(5) 0.8066(3) 0.089(2) Uani 1 1 d . . . . .
H64A H 0.6245 0.5909 0.8383 0.107 Uiso 1 1 calc R U . . .
C65 C 0.6418(7) 0.6002(7) 0.7757(3) 0.118(3) Uani 1 1 d . U . . .
H65A H 0.6891 0.6259 0.7861 0.142 Uiso 1 1 calc R U . . .
C66 C 0.6109(6) 0.5854(6) 0.7296(3) 0.108(3) Uani 1 1 d . U . . .
H66A H 0.6372 0.6021 0.7087 0.130 Uiso 1 1 calc R U . . .
C67A C 0.8608(11) 0.5209(10) 0.5982(8) 0.096(4) Uani 0.571(11) 1 d . U P B 1
H67A H 0.8217 0.5159 0.6127 0.115 Uiso 0.571(11) 1 calc R U P B 1
C68A C 0.9362(11) 0.5096(12) 0.6269(8) 0.100(3) Uani 0.571(11) 1 d . U P B 1
H68A H 0.9450 0.4927 0.6577 0.120 Uiso 0.571(11) 1 calc R U P B 1
C69A C 0.9857(12) 0.5212(12) 0.6126(8) 0.096(3) Uani 0.571(11) 1 d . U P B 1
H69A H 1.0354 0.5261 0.6330 0.115 Uiso 0.571(11) 1 calc R U P B 1
C70A C 0.9736(8) 0.5284(11) 0.5645(6) 0.093(3) Uani 0.571(11) 1 d . U P B 1
H70A H 1.0140 0.5303 0.5509 0.112 Uiso 0.571(11) 1 calc R U P B 1
C71A C 0.8997(7) 0.5324(10) 0.5396(5) 0.087(3) Uani 0.571(11) 1 d . U P B 1
H71A H 0.8881 0.5328 0.5070 0.105 Uiso 0.571(11) 1 calc R U P B 1
C67B C 0.8530(15) 0.4909(14) 0.5958(10) 0.092(4) Uani 0.429(11) 1 d . U P B 2
H67B H 0.8137 0.4587 0.5995 0.110 Uiso 0.429(11) 1 calc R U P B 2
C68B C 0.9183(15) 0.4920(17) 0.6267(11) 0.099(4) Uani 0.429(11) 1 d . U P B 2
H68B H 0.9268 0.4633 0.6542 0.119 Uiso 0.429(11) 1 calc R U P B 2
C69B C 0.9940(16) 0.5502(17) 0.6161(11) 0.096(3) Uani 0.429(11) 1 d . U P B 2
H69B H 1.0465 0.5500 0.6325 0.115 Uiso 0.429(11) 1 calc R U P B 2
C70B C 0.9658(11) 0.5841(15) 0.5875(8) 0.096(3) Uani 0.429(11) 1 d . U P B 2
H70B H 0.9969 0.6218 0.5797 0.115 Uiso 0.429(11) 1 calc R U P B 2
C71B C 0.8913(10) 0.5834(14) 0.5591(7) 0.090(4) Uani 0.429(11) 1 d . U P B 2
H71B H 0.8771 0.6240 0.5378 0.108 Uiso 0.429(11) 1 calc R U P B 2
B1 B 0.3806(7) 0.9508(5) 0.5647(4) 0.129(2) Uani 1 1 d D U . . .
F1 F 0.4182(4) 0.9719(3) 0.5350(2) 0.1237(18) Uani 1 1 d D U . . .
F2 F 0.3312(4) 0.8943(3) 0.5445(3) 0.154(2) Uani 1 1 d D U . . .
F3 F 0.4327(6) 0.9251(4) 0.6044(3) 0.191(3) Uani 1 1 d D U . . .
F4 F 0.3451(6) 1.0099(5) 0.5761(4) 0.205(3) Uani 1 1 d D U . . .
N1S N 0.3406(3) 0.8705(4) 0.7377(2) 0.0774(17) Uani 1 1 d . . . . .
C1S C 0.3333(5) 0.8825(5) 0.6933(3) 0.086(2) Uani 1 1 d . . . . .
H1SA H 0.3749 0.9051 0.6856 0.103 Uiso 1 1 calc R U . . .
C2S C 0.2710(5) 0.8649(6) 0.6583(3) 0.091(3) Uani 1 1 d . . . . .
H2SA H 0.2683 0.8784 0.6276 0.109 Uiso 1 1 calc R U . . .
C3S C 0.2131(6) 0.8281(8) 0.6674(4) 0.120(4) Uani 1 1 d . . . . .
H3SA H 0.1694 0.8133 0.6436 0.143 Uiso 1 1 calc R U . . .
C4S C 0.2201(6) 0.8128(8) 0.7132(5) 0.133(4) Uani 1 1 d . . . . .
H4SA H 0.1815 0.7865 0.7220 0.160 Uiso 1 1 calc R U . . .
C5S C 0.2840(5) 0.8368(6) 0.7450(3) 0.103(3) Uani 1 1 d . . . . .
H5SA H 0.2868 0.8273 0.7762 0.124 Uiso 1 1 calc R U . . .
N2S N 0.8531(5) 0.3262(4) 0.6705(3) 0.149(3) Uani 1 1 d G U . C 2
C6S C 0.8064(4) 0.2981(5) 0.6293(3) 0.122(3) Uani 1 1 d G U . C 2
H6S H 0.7669 0.3287 0.6108 0.147 Uiso 1 1 calc R U . C 2
C7S C 0.8176(4) 0.2251(5) 0.6152(3) 0.126(3) Uani 1 1 d G U . C 2
H7S H 0.7857 0.2059 0.5870 0.151 Uiso 1 1 calc R U . C 2
C8S C 0.8755(5) 0.1803(4) 0.6423(3) 0.138(3) Uani 1 1 d G U . C 2
H8S H 0.8832 0.1304 0.6326 0.166 Uiso 1 1 calc R U . C 2
C9S C 0.9222(4) 0.2084(6) 0.6835(3) 0.146(3) Uani 1 1 d G U . C 2
H9S H 0.9618 0.1777 0.7020 0.175 Uiso 1 1 calc R U . C 2
C10S C 0.9110(5) 0.2813(6) 0.6976(2) 0.158(4) Uani 1 1 d G U . C 2
H10S H 0.9429 0.3006 0.7258 0.190 Uiso 1 1 calc R U . C 2
N3S N 0.8070(11) 0.5913(9) 0.6936(6) 0.157(5) Uani 0.5 1 d G U P D 2
C11S C 0.7757(8) 0.6579(12) 0.6716(5) 0.155(5) Uani 0.5 1 d G U P D 2
H11B H 0.7281 0.6567 0.6487 0.186 Uiso 0.5 1 calc R U P D 2
C12S C 0.8141(11) 0.7262(10) 0.6832(6) 0.151(5) Uani 0.5 1 d G U P D 2
H12B H 0.7927 0.7717 0.6682 0.181 Uiso 0.5 1 calc R U P D 2
C13S C 0.8838(11) 0.7280(9) 0.7168(7) 0.148(5) Uani 0.5 1 d G U P D 2
H13B H 0.9101 0.7748 0.7247 0.177 Uiso 0.5 1 calc R U P D 2
C14S C 0.9151(8) 0.6615(12) 0.7387(5) 0.147(5) Uani 0.5 1 d G U P D 2
H14A H 0.9627 0.6627 0.7617 0.177 Uiso 0.5 1 calc R U P D 2
C15S C 0.8767(11) 0.5931(10) 0.7271(6) 0.154(5) Uani 0.5 1 d G U P D 2
H15A H 0.8981 0.5476 0.7421 0.185 Uiso 0.5 1 calc R U P D 2
N4S N 0.7014(6) -0.0431(5) 0.6654(3) 0.166(3) Uani 1 1 d G U . . .
C16S C 0.7596(5) -0.0102(5) 0.6513(3) 0.158(3) Uani 1 1 d G U . . .
H16B H 0.8106 -0.0141 0.6701 0.190 Uiso 1 1 calc R U . . .
C17S C 0.7430(5) 0.0286(5) 0.6098(3) 0.153(3) Uani 1 1 d G U . . .
H17A H 0.7828 0.0511 0.6001 0.184 Uiso 1 1 calc R U . . .
C18S C 0.6684(6) 0.0344(5) 0.5824(3) 0.158(3) Uani 1 1 d G U . . .
H18A H 0.6571 0.0609 0.5540 0.190 Uiso 1 1 calc R U . . .
C19S C 0.6103(5) 0.0014(6) 0.5965(3) 0.163(3) Uani 1 1 d G U . . .
H19B H 0.5593 0.0054 0.5778 0.195 Uiso 1 1 calc R U . . .
C20S C 0.6268(5) -0.0373(5) 0.6380(4) 0.166(3) Uani 1 1 d G U . . .
H20B H 0.5871 -0.0599 0.6477 0.200 Uiso 1 1 calc R U . . .

loop_
_atom_site_aniso_label
_atom_site_aniso_U_11
_atom_site_aniso_U_22
_atom_site_aniso_U_33
_atom_site_aniso_U_23
_atom_site_aniso_U_13
_atom_site_aniso_U_12
Co1 0.0382(4) 0.0869(6) 0.0488(5) 0.0199(4) 0.0152(3) 0.0079(4)
Co2 0.0375(4) 0.0456(4) 0.0412(4) -0.0011(3) 0.0080(3) -0.0029(3)
Co3 0.0400(4) 0.0491(4) 0.0433(4) -0.0023(3) 0.0096(3) 0.0045(3)
Co4 0.0338(3) 0.0473(4) 0.0400(4) -0.0006(3) 0.0070(3) 0.0007(3)
Na1 0.0487(11) 0.0551(12) 0.0387(11) 0.0005(9) 0.0071(9) 0.0010(9)
Na2A 0.130(5) 0.040(2) 0.040(2) -0.002(2) 0.029(3) 0.037(3)
Na2B 0.054(2) 0.0270(18) 0.069(2) -0.004(2) 0.0363(19) -0.0025(17)
O1 0.058(3) 0.100(4) 0.080(3) 0.031(3) 0.035(3) 0.001(3)
O2 0.0391(19) 0.063(3) 0.059(2) 0.0131(19) 0.0207(17) -0.0005(17)
O3 0.0347(17) 0.052(2) 0.045(2) -0.0029(16) 0.0059(15) -0.0033(15)
O4 0.0393(18) 0.053(2) 0.044(2) -0.0109(16) 0.0126(15) -0.0081(15)
O5 0.0453(19) 0.0468(19) 0.0440(19) -0.0043(16) 0.0182(16) -0.0024(15)
O6 0.059(2) 0.052(2) 0.045(2) 0.0022(16) 0.0192(18) 0.0009(18)
O7 0.054(3) 0.127(5) 0.048(2) 0.023(3) 0.024(2) 0.015(3)
O8 0.0380(18) 0.077(3) 0.0353(18) 0.0049(18) 0.0096(15) 0.0050(18)
O9 0.0372(18) 0.059(2) 0.049(2) -0.0040(17) 0.0086(16) 0.0066(16)
O10 0.045(2) 0.044(2) 0.065(2) 0.0084(18) 0.0184(18) 0.0099(16)
O11 0.0470(19) 0.0388(18) 0.046(2) 0.0050(15) 0.0124(16) 0.0041(15)
O12 0.063(2) 0.061(2) 0.045(2) 0.0051(18) 0.0177(19) -0.0054(19)
O13 0.057(2) 0.057(2) 0.039(2) -0.0050(17) -0.0009(17) 0.0055(18)
O14A 0.074(3) 0.072(7) 0.061(5) -0.005(6) -0.007(3) 0.013(5)
O15A 0.071(5) 0.056(5) 0.059(4) 0.001(5) -0.007(4) 0.023(4)
O16A 0.120(5) 0.103(7) 0.069(4) 0.025(5) 0.016(3) 0.014(6)
C72A 0.077(4) 0.059(5) 0.056(3) 0.012(4) -0.002(3) 0.006(5)
O14B 0.071(3) 0.070(7) 0.057(5) -0.008(5) -0.013(3) 0.007(5)
O15B 0.051(3) 0.045(4) 0.036(3) -0.021(3) 0.023(3) 0.009(3)
O16B 0.123(6) 0.106(7) 0.092(4) 0.037(5) 0.012(4) 0.007(7)
C72B 0.080(3) 0.073(6) 0.069(3) 0.003(4) 0.011(3) 0.020(5)
O17 0.177(9) 0.223(11) 0.083(4) 0.018(6) 0.009(4) 0.023(8)
N1 0.037(2) 0.046(2) 0.038(2) -0.0029(17) 0.0050(17) -0.0049(17)
N2 0.046(2) 0.051(2) 0.039(2) -0.0006(19) 0.0093(19) 0.012(2)
N3 0.040(2) 0.078(3) 0.058(3) 0.007(2) 0.013(2) -0.002(2)
N4 0.048(3) 0.107(5) 0.057(3) 0.032(3) 0.011(2) 0.020(3)
N5 0.039(2) 0.051(3) 0.051(3) 0.004(2) 0.001(2) -0.0044(19)
N6 0.051(3) 0.054(3) 0.048(3) -0.007(2) 0.004(2) 0.003(2)
N7 0.047(3) 0.072(3) 0.050(3) 0.009(2) 0.008(2) 0.004(2)
C1 0.042(3) 0.107(5) 0.103(6) 0.051(4) 0.028(4) -0.001(3)
C2 0.072(4) 0.122(5) 0.146(7) 0.050(5) 0.047(5) -0.019(4)
C3 0.095(5) 0.125(6) 0.173(8) 0.040(5) 0.053(5) -0.037(5)
C4 0.099(6) 0.103(6) 0.168(9) 0.022(5) 0.048(5) -0.045(5)
C5 0.061(4) 0.074(5) 0.102(6) 0.017(4) 0.019(4) -0.018(3)
C6 0.039(3) 0.068(4) 0.089(5) 0.026(4) 0.015(3) -0.009(3)
C7 0.028(2) 0.064(4) 0.054(3) 0.020(3) 0.002(2) -0.003(2)
C8 0.040(3) 0.046(3) 0.047(3) 0.009(2) 0.002(2) -0.001(2)
C9 0.035(2) 0.047(3) 0.046(3) 0.007(2) 0.005(2) -0.002(2)
C10 0.031(2) 0.043(3) 0.046(3) 0.005(2) 0.003(2) -0.003(2)
C11 0.040(3) 0.043(3) 0.059(3) 0.003(2) 0.008(2) -0.006(2)
C12 0.053(3) 0.039(3) 0.063(4) -0.004(2) 0.013(3) -0.004(2)
C13 0.047(3) 0.047(3) 0.045(3) 0.002(2) 0.007(2) 0.006(2)
C14 0.037(2) 0.047(3) 0.037(3) 0.003(2) 0.004(2) -0.003(2)
C15 0.042(3) 0.049(3) 0.037(3) -0.005(2) 0.008(2) -0.003(2)
C16 0.038(2) 0.049(3) 0.039(3) -0.010(2) 0.006(2) -0.004(2)
C17 0.033(2) 0.049(3) 0.033(2) -0.002(2) 0.0029(19) 0.003(2)
C18 0.029(2) 0.050(3) 0.032(2) -0.007(2) 0.0076(18) -0.0023(19)
C19 0.045(3) 0.055(3) 0.042(3) -0.003(2) 0.009(2) 0.005(2)
C20 0.044(3) 0.080(4) 0.052(3) -0.010(3) 0.010(3) 0.016(3)
C21 0.037(3) 0.085(4) 0.047(3) -0.007(3) 0.015(2) 0.006(3)
C22 0.034(2) 0.073(4) 0.039(3) -0.004(2) 0.010(2) -0.004(2)
C23 0.036(2) 0.059(3) 0.034(3) -0.005(2) 0.005(2) -0.001(2)
C24 0.036(3) 0.122(6) 0.034(3) 0.002(3) 0.002(2) 0.011(3)
C25 0.045(3) 0.161(6) 0.054(4) -0.007(4) 0.015(3) 0.012(4)
C26 0.045(3) 0.168(6) 0.082(5) -0.023(4) 0.028(3) 0.013(4)
C27 0.049(4) 0.147(6) 0.106(6) -0.041(5) 0.031(4) 0.003(4)
C28 0.042(3) 0.106(6) 0.092(5) -0.040(5) 0.026(3) -0.009(3)
C29 0.030(2) 0.099(5) 0.038(3) -0.018(3) 0.002(2) 0.003(3)
C30 0.031(2) 0.085(4) 0.030(3) -0.005(3) -0.003(2) 0.010(3)
C31 0.038(3) 0.072(4) 0.038(3) -0.013(3) 0.000(2) 0.013(3)
C32 0.038(3) 0.061(3) 0.037(3) -0.012(2) 0.002(2) 0.006(2)
C33 0.036(3) 0.069(4) 0.038(3) -0.010(2) 0.000(2) 0.011(2)
C34 0.039(3) 0.061(3) 0.046(3) -0.010(3) 0.000(2) 0.017(2)
C35 0.049(3) 0.060(3) 0.045(3) -0.012(3) -0.002(2) 0.018(3)
C36 0.056(3) 0.049(3) 0.039(3) -0.004(2) 0.005(2) 0.009(2)
C37 0.053(3) 0.049(3) 0.038(3) -0.003(2) 0.008(2) 0.013(2)
C38 0.052(3) 0.042(3) 0.056(3) 0.003(2) 0.017(3) 0.010(2)
C39 0.058(3) 0.039(3) 0.054(3) 0.002(2) 0.014(3) 0.007(2)
C40 0.050(3) 0.036(3) 0.044(3) 0.001(2) 0.005(2) -0.006(2)
C41 0.045(3) 0.046(3) 0.046(3) 0.001(2) 0.009(2) -0.005(2)
C42 0.081(5) 0.054(4) 0.080(5) -0.009(3) 0.025(4) -0.011(3)
C43 0.097(6) 0.057(4) 0.091(6) -0.016(4) 0.024(5) -0.024(4)
C44 0.084(5) 0.075(5) 0.081(5) 0.008(4) 0.016(4) -0.034(4)
C45 0.059(4) 0.070(4) 0.057(4) 0.008(3) 0.010(3) -0.014(3)
C46 0.047(3) 0.053(3) 0.043(3) 0.010(2) 0.003(2) -0.006(2)
C47 0.042(3) 0.120(7) 0.092(6) 0.033(5) 0.025(4) 0.005(4)
C48 0.039(4) 0.126(7) 0.119(8) 0.005(6) 0.018(4) -0.007(4)
C49 0.072(4) 0.175(7) 0.079(5) -0.017(5) 0.009(4) -0.015(4)
C50 0.086(4) 0.191(7) 0.077(5) -0.001(5) 0.019(4) -0.013(5)
C51 0.050(4) 0.179(9) 0.045(4) 0.003(5) 0.004(3) -0.012(5)
C52 0.060(4) 0.137(8) 0.065(4) 0.039(5) 0.018(3) 0.016(4)
C53 0.084(4) 0.159(6) 0.077(4) 0.046(4) 0.014(4) 0.023(4)
C54 0.074(4) 0.178(8) 0.075(5) 0.045(5) 0.000(4) 0.021(5)
C55 0.044(4) 0.163(9) 0.068(5) 0.028(5) 0.005(3) 0.014(4)
C56 0.043(3) 0.142(7) 0.054(4) 0.026(4) 0.010(3) 0.020(4)
C57 0.061(4) 0.074(4) 0.055(4) 0.003(3) 0.005(3) 0.016(3)
C58 0.091(6) 0.094(6) 0.074(5) 0.005(4) 0.007(4) 0.033(5)
C59 0.095(6) 0.085(5) 0.075(5) 0.029(4) 0.003(5) 0.015(5)
C60 0.086(5) 0.092(6) 0.064(5) 0.026(4) 0.005(4) -0.003(4)
C61 0.052(3) 0.083(5) 0.057(4) 0.018(3) 0.005(3) -0.008(3)
C62 0.056(4) 0.134(7) 0.053(4) -0.008(4) 0.013(3) -0.002(4)
C63 0.075(5) 0.148(8) 0.052(4) -0.015(5) 0.019(4) 0.004(5)
C64 0.112(7) 0.097(6) 0.054(4) -0.017(4) 0.017(4) -0.024(5)
C65 0.126(5) 0.134(6) 0.079(4) -0.018(4) 0.005(4) -0.063(5)
C66 0.119(5) 0.126(5) 0.074(4) -0.013(4) 0.018(4) -0.064(5)
C67A 0.060(4) 0.136(10) 0.083(6) 0.015(7) 0.007(5) -0.021(7)
C68A 0.065(5) 0.136(9) 0.083(5) 0.020(6) -0.002(4) -0.026(6)
C69A 0.056(4) 0.126(9) 0.088(5) 0.025(6) -0.006(4) -0.019(6)
C70A 0.050(4) 0.131(8) 0.087(5) 0.008(6) 0.001(4) -0.017(5)
C71A 0.050(4) 0.126(9) 0.076(6) -0.005(6) 0.001(4) -0.029(6)
C67B 0.068(6) 0.123(10) 0.074(6) 0.019(8) 0.005(5) -0.039(7)
C68B 0.069(6) 0.131(9) 0.083(6) 0.022(6) -0.001(5) -0.030(6)
C69B 0.052(5) 0.131(9) 0.087(6) 0.016(6) -0.006(5) -0.023(6)
C70B 0.056(5) 0.128(8) 0.090(6) 0.021(5) 0.000(4) -0.027(5)
C71B 0.053(5) 0.122(9) 0.084(6) 0.020(6) 0.002(5) -0.018(6)
B1 0.185(7) 0.050(4) 0.177(6) 0.026(4) 0.093(4) -0.003(3)
F1 0.169(5) 0.078(3) 0.151(4) -0.021(3) 0.089(4) -0.009(3)
F2 0.153(5) 0.089(3) 0.214(6) 0.047(4) 0.041(4) -0.010(3)
F3 0.283(8) 0.102(4) 0.166(5) 0.022(4) 0.027(5) -0.063(4)
F4 0.244(8) 0.145(5) 0.297(9) -0.032(5) 0.190(6) 0.011(4)
N1S 0.061(3) 0.084(4) 0.076(4) 0.014(3) 0.001(3) -0.003(3)
C1S 0.073(5) 0.086(5) 0.096(6) -0.007(5) 0.018(4) 0.006(4)
C2S 0.066(5) 0.122(7) 0.078(5) -0.005(5) 0.012(4) 0.031(5)
C3S 0.077(6) 0.168(11) 0.097(8) -0.044(7) -0.001(5) 0.002(6)
C4S 0.077(6) 0.181(12) 0.133(10) 0.011(9) 0.014(6) -0.039(7)
C5S 0.081(6) 0.129(8) 0.085(6) 0.033(6) -0.001(5) -0.017(5)
N2S 0.133(7) 0.175(7) 0.138(7) 0.015(5) 0.038(5) 0.006(5)
C6S 0.085(5) 0.144(6) 0.142(6) 0.031(5) 0.039(4) -0.002(5)
C7S 0.086(5) 0.145(6) 0.149(7) 0.027(5) 0.037(4) 0.001(5)
C8S 0.103(6) 0.155(7) 0.159(8) 0.038(6) 0.044(5) 0.010(5)
C9S 0.116(6) 0.185(7) 0.137(7) 0.059(6) 0.037(5) 0.010(6)
C10S 0.137(7) 0.200(8) 0.130(7) 0.030(6) 0.026(5) 0.000(7)
N3S 0.154(8) 0.183(8) 0.130(8) -0.030(7) 0.036(6) 0.025(7)
C11S 0.152(9) 0.188(9) 0.126(9) -0.028(8) 0.040(7) 0.029(7)
C12S 0.145(9) 0.186(8) 0.127(9) -0.020(8) 0.048(7) 0.030(8)
C13S 0.141(9) 0.188(9) 0.124(9) -0.021(8) 0.053(7) 0.025(8)
C14S 0.138(9) 0.185(10) 0.123(9) -0.028(8) 0.045(7) 0.027(7)
C15S 0.149(9) 0.185(9) 0.127(9) -0.028(8) 0.039(7) 0.025(7)
N4S 0.169(6) 0.141(6) 0.154(6) -0.025(5) -0.009(5) 0.020(6)
C16S 0.160(6) 0.137(7) 0.143(6) -0.027(5) -0.011(5) 0.031(6)
C17S 0.161(6) 0.130(6) 0.138(6) -0.033(5) -0.003(5) 0.043(5)
C18S 0.165(6) 0.136(6) 0.141(6) -0.028(5) -0.008(5) 0.040(6)
C19S 0.165(6) 0.138(6) 0.150(6) -0.037(5) -0.011(5) 0.026(5)
C20S 0.167(6) 0.136(6) 0.161(6) -0.030(5) -0.009(5) 0.012(6)

_geom_special_details            
;
 All esds (except the esd in the dihedral angle between two l.s. planes)
 are estimated using the full covariance matrix.  The cell esds are taken
 into account individually in the estimation of esds in distances, angles
 and torsion angles; correlations between esds in cell parameters are only
 used when they are defined by crystal symmetry.  An approximate (isotropic)
 treatment of cell esds is used for estimating esds involving l.s. planes.
;

loop_
_geom_bond_atom_site_label_1
_geom_bond_atom_site_label_2
_geom_bond_distance
_geom_bond_site_symmetry_2
_geom_bond_publ_flag
Co1 O1 1.856(6) . ?
Co1 O7 1.871(5) . ?
Co1 O8 1.889(4) . ?
Co1 O2 1.893(4) . ?
Co1 N3 1.957(5) . ?
Co1 N4 1.965(5) . ?
Co1 Na1 3.528(2) . ?
Co2 O13 1.954(4) . ?
Co2 N1 2.039(4) . ?
Co2 O3 2.116(3) . ?
Co2 O4 2.117(4) . ?
Co2 O15B 2.151(14) 3_666 ?
Co2 N5 2.178(5) . ?
Co2 O15A 2.185(16) 3_666 ?
Co2 Na2B 3.408(4) . ?
Co2 Na2A 3.605(6) . ?
Co3 O13 1.949(4) . ?
Co3 O15A 1.958(14) 3_666 ?
Co3 N2 2.044(4) . ?
Co3 O9 2.137(4) . ?
Co3 O10 2.138(4) . ?
Co3 N6 2.163(5) . ?
Co3 O15B 2.248(10) 3_666 ?
Co3 Na2B 3.404(4) . ?
Co3 Na2A 3.562(5) . ?
Co4 O6 1.974(4) . ?
Co4 O12 1.982(4) . ?
Co4 O11 2.046(4) . ?
Co4 O5 2.049(4) . ?
Co4 O14A 2.088(15) . ?
Co4 N7 2.104(5) . ?
Co4 O14B 2.110(14) . ?
Co4 Na2A 3.073(6) . ?
Co4 Na1 3.153(2) 3_666 ?
Co4 Na2B 3.375(4) . ?
Na1 O14A 2.231(18) 3_666 ?
Na1 O14B 2.320(18) 3_666 ?
Na1 O9 2.370(4) . ?
Na1 O3 2.408(4) . ?
Na1 O2 2.477(4) . ?
Na1 O12 2.496(5) 3_666 ?
Na1 O8 2.511(4) . ?
Na1 O6 2.602(4) 3_666 ?
Na1 C32 3.058(6) . ?
Na1 C9 3.100(6) . ?
Na1 Co4 3.153(2) 3_666 ?
Na2A O11 2.203(7) . ?
Na2A O16A 2.241(14) . ?
Na2A O5 2.271(6) . ?
Na2A O10 2.365(6) . ?
Na2A O4 2.447(6) . ?
Na2A O15A 2.78(2) 3_666 ?
Na2A O16A 2.970(18) 3_666 ?
Na2A C38 3.086(7) . ?
Na2A C72A 3.118(17) 3_666 ?
Na2B O17 2.244(10) . ?
Na2B O10 2.267(5) . ?
Na2B O4 2.267(5) . ?
Na2B O5 2.397(5) . ?
Na2B O11 2.402(5) . ?
Na2B O15B 2.803(14) 3_666 ?
Na2B O16B 2.991(16) . ?
O1 C1 1.270(11) . ?
O2 C7 1.279(7) . ?
O3 C9 1.278(7) . ?
O4 C15 1.274(6) . ?
O5 C17 1.266(6) . ?
O6 C23 1.305(7) . ?
O6 Na1 2.602(4) 3_666 ?
O7 C24 1.290(9) . ?
O8 C30 1.288(7) . ?
O9 C32 1.278(7) . ?
O10 C38 1.276(7) . ?
O11 C40 1.272(6) . ?
O12 C46 1.280(7) . ?
O12 Na1 2.496(5) 3_666 ?
O14A C72A 1.310(8) . ?
O14A Na1 2.230(18) 3_666 ?
O15A C72A 1.340(8) . ?
O15A Co3 1.958(14) 3_666 ?
O15A Co2 2.185(16) 3_666 ?
O15A Na2A 2.785(19) 3_666 ?
O16A C72A 1.239(8) . ?
O16A Na2A 2.970(18) 3_666 ?
C72A Na2A 3.118(17) 3_666 ?
O14B C72B 1.313(8) . ?
O14B Na1 2.320(18) 3_666 ?
O15B C72B 1.352(8) . ?
O15B Co2 2.151(14) 3_666 ?
O15B Co3 2.248(10) 3_666 ?
O15B Na2B 2.803(14) 3_666 ?
O16B C72B 1.246(8) . ?
N1 C14 1.327(7) . ?
N1 C10 1.348(6) . ?
N2 C37 1.330(8) . ?
N2 C33 1.336(7) . ?
N3 C51 1.310(9) . ?
N3 C47 1.342(8) . ?
N4 C52 1.335(9) . ?
N4 C56 1.335(9) . ?
N5 C57 1.311(8) . ?
N5 C61 1.336(8) . ?
N6 C66 1.301(10) . ?
N6 C62 1.320(9) . ?
N7 C67A 1.19(2) . ?
N7 C71B 1.25(2) . ?
N7 C67B 1.35(3) . ?
N7 C71A 1.364(16) . ?
C1 C2 1.441(11) . ?
C1 C6 1.451(12) . ?
C2 C3 1.366(17) . ?
C2 H2A 0.9500 . ?
C3 C4 1.402(17) . ?
C3 H3A 0.9500 . ?
C4 C5 1.376(10) . ?
C4 H4A 0.9500 . ?
C5 C6 1.380(11) . ?
C5 H5A 0.9500 . ?
C6 C7 1.488(8) . ?
C7 C8 1.402(8) . ?
C8 C9 1.386(7) . ?
C8 H8A 0.9500 . ?
C9 C10 1.505(8) . ?
C10 C11 1.381(8) . ?
C11 C12 1.393(8) . ?
C11 H11A 0.9500 . ?
C12 C13 1.373(8) . ?
C12 H12A 0.9500 . ?
C13 C14 1.395(8) . ?
C13 H13A 0.9500 . ?
C14 C15 1.506(7) . ?
C15 C16 1.378(7) . ?
C16 C17 1.412(7) . ?
C16 H16A 0.9500 . ?
C17 C18 1.466(7) . ?
C18 C19 1.425(7) . ?
C18 C23 1.428(7) . ?
C19 C20 1.390(8) . ?
C19 H19A 0.9500 . ?
C20 C21 1.373(9) . ?
C20 H20A 0.9500 . ?
C21 C22 1.358(9) . ?
C21 H21A 0.9500 . ?
C22 C23 1.417(7) . ?
C22 H22A 0.9500 . ?
C24 C29 1.406(10) . ?
C24 C25 1.432(9) . ?
C25 C26 1.377(14) . ?
C25 H25A 0.9500 . ?
C26 C27 1.360(15) . ?
C26 H26A 0.9500 . ?
C27 C28 1.405(10) . ?
C27 H27A 0.9500 . ?
C28 C29 1.419(10) . ?
C28 H28A 0.9500 . ?
C29 C30 1.460(8) . ?
C30 C31 1.406(9) . ?
C31 C32 1.389(8) . ?
C31 H31A 0.9500 . ?
C32 C33 1.494(9) . ?
C33 C34 1.384(8) . ?
C34 C35 1.369(9) . ?
C34 H34A 0.9500 . ?
C35 C36 1.392(8) . ?
C35 H35A 0.9500 . ?
C36 C37 1.396(8) . ?
C36 H36A 0.9500 . ?
C37 C38 1.497(8) . ?
C38 C39 1.386(8) . ?
C39 C40 1.422(8) . ?
C39 H39A 0.9500 . ?
C40 C41 1.462(7) . ?
C41 C42 1.429(9) . ?
C41 C46 1.434(8) . ?
C42 C43 1.360(10) . ?
C42 H42A 0.9500 . ?
C43 C44 1.398(12) . ?
C43 H43A 0.9500 . ?
C44 C45 1.353(11) . ?
C44 H44A 0.9500 . ?
C45 C46 1.426(8) . ?
C45 H45A 0.9500 . ?
C47 C48 1.366(11) . ?
C47 H47A 0.9500 . ?
C48 C49 1.354(14) . ?
C48 H48A 0.9500 . ?
C49 C50 1.383(14) . ?
C49 H49A 0.9500 . ?
C50 C51 1.354(12) . ?
C50 H50A 0.9500 . ?
C51 H51A 0.9500 . ?
C52 C53 1.386(11) . ?
C52 H52A 0.9500 . ?
C53 C54 1.390(14) . ?
C53 H53A 0.9500 . ?
C54 C55 1.381(12) . ?
C54 H54A 0.9500 . ?
C55 C56 1.389(10) . ?
C55 H55A 0.9500 . ?
C56 H56A 0.9500 . ?
C57 C58 1.396(10) . ?
C57 H57A 0.9500 . ?
C58 C59 1.361(13) . ?
C58 H58A 0.9500 . ?
C59 C60 1.384(13) . ?
C59 H59A 0.9500 . ?
C60 C61 1.368(10) . ?
C60 H60A 0.9500 . ?
C61 H61A 0.9500 . ?
C62 C63 1.397(11) . ?
C62 H62A 0.9500 . ?
C63 C64 1.318(12) . ?
C63 H63A 0.9500 . ?
C64 C65 1.359(13) . ?
C64 H64A 0.9500 . ?
C65 C66 1.377(12) . ?
C65 H65A 0.9500 . ?
C66 H66A 0.9500 . ?
C67A C68A 1.42(3) . ?
C67A H67A 0.9500 . ?
C68A C69A 1.14(3) . ?
C68A H68A 0.9500 . ?
C69A C70A 1.42(3) . ?
C69A H69A 0.9500 . ?
C70A C71A 1.354(18) . ?
C70A H70A 0.9500 . ?
C71A H71A 0.9500 . ?
C67B C68B 1.29(3) . ?
C67B H67B 0.9500 . ?
C68B C69B 1.83(4) . ?
C68B H68B 0.9500 . ?
C69B C70B 1.06(3) . ?
C69B H69B 0.9500 . ?
C70B C71B 1.39(3) . ?
C70B H70B 0.9500 . ?
C71B H71B 0.9500 . ?
B1 F4 1.327(10) . ?
B1 F1 1.340(10) . ?
B1 F2 1.370(10) . ?
B1 F3 1.383(11) . ?
N1S C5S 1.275(11) . ?
N1S C1S 1.332(11) . ?
C1S C2S 1.357(12) . ?
C1S H1SA 0.9500 . ?
C2S C3S 1.343(15) . ?
C2S H2SA 0.9500 . ?
C3S C4S 1.388(17) . ?
C3S H3SA 0.9500 . ?
C4S C5S 1.355(14) . ?
C4S H4SA 0.9500 . ?
C5S H5SA 0.9500 . ?
N2S C6S 1.3900 . ?
N2S C10S 1.3900 . ?
C6S C7S 1.3900 . ?
C6S H6S 0.9500 . ?
C7S C8S 1.3900 . ?
C7S H7S 0.9500 . ?
C8S C9S 1.3900 . ?
C8S H8S 0.9500 . ?
C9S C10S 1.3900 . ?
C9S H9S 0.9500 . ?
C10S H10S 0.9500 . ?
N3S C11S 1.3900 . ?
N3S C15S 1.3900 . ?
C11S C12S 1.3900 . ?
C11S H11B 0.9500 . ?
C12S C13S 1.3900 . ?
C12S H12B 0.9500 . ?
C13S C14S 1.3900 . ?
C13S H13B 0.9500 . ?
C14S C15S 1.3900 . ?
C14S H14A 0.9500 . ?
C15S H15A 0.9500 . ?
N4S C16S 1.3900 . ?
N4S C20S 1.3900 . ?
C16S C17S 1.3900 . ?
C16S H16B 0.9500 . ?
C17S C18S 1.3900 . ?
C17S H17A 0.9500 . ?
C18S C19S 1.3900 . ?
C18S H18A 0.9500 . ?
C19S C20S 1.3900 . ?
C19S H19B 0.9500 . ?
C20S H20B 0.9500 . ?

loop_
_geom_angle_atom_site_label_1
_geom_angle_atom_site_label_2
_geom_angle_atom_site_label_3
_geom_angle
_geom_angle_site_symmetry_1
_geom_angle_site_symmetry_3
_geom_angle_publ_flag
O1 Co1 O7 87.7(3) . . ?
O1 Co1 O8 177.90(19) . . ?
O7 Co1 O8 93.4(2) . . ?
O1 Co1 O2 93.9(2) . . ?
O7 Co1 O2 176.8(2) . . ?
O8 Co1 O2 84.85(17) . . ?
O1 Co1 N3 88.5(2) . . ?
O7 Co1 N3 89.2(2) . . ?
O8 Co1 N3 93.28(19) . . ?
O2 Co1 N3 93.5(2) . . ?
O1 Co1 N4 89.0(3) . . ?
O7 Co1 N4 88.7(2) . . ?
O8 Co1 N4 89.2(2) . . ?
O2 Co1 N4 88.6(2) . . ?
N3 Co1 N4 176.9(2) . . ?
O1 Co1 Na1 135.79(19) . . ?
O7 Co1 Na1 136.42(19) . . ?
O8 Co1 Na1 43.23(12) . . ?
O2 Co1 Na1 42.21(13) . . ?
N3 Co1 Na1 89.05(15) . . ?
N4 Co1 Na1 94.07(17) . . ?
O13 Co2 N1 176.42(17) . . ?
O13 Co2 O3 107.49(16) . . ?
N1 Co2 O3 75.82(15) . . ?
O13 Co2 O4 101.90(16) . . ?
N1 Co2 O4 75.20(15) . . ?
O3 Co2 O4 147.92(14) . . ?
O13 Co2 O15B 79.3(3) . 3_666 ?
N1 Co2 O15B 102.1(3) . 3_666 ?
O3 Co2 O15B 92.5(4) . 3_666 ?
O4 Co2 O15B 80.4(3) . 3_666 ?
O13 Co2 N5 91.45(17) . . ?
N1 Co2 N5 86.94(18) . . ?
O3 Co2 N5 93.69(16) . . ?
O4 Co2 N5 98.21(17) . . ?
O15B Co2 N5 170.1(4) 3_666 . ?
O13 Co2 O15A 73.0(4) . 3_666 ?
N1 Co2 O15A 108.8(4) . 3_666 ?
O3 Co2 O15A 87.6(5) . 3_666 ?
O4 Co2 O15A 88.9(5) . 3_666 ?
N5 Co2 O15A 164.0(4) . 3_666 ?
O13 Co2 Na2B 67.02(15) . . ?
N1 Co2 Na2B 110.99(15) . . ?
O3 Co2 Na2B 147.48(13) . . ?
O4 Co2 Na2B 40.59(12) . . ?
O15B Co2 Na2B 55.1(4) 3_666 . ?
N5 Co2 Na2B 117.97(15) . . ?
O13 Co2 Na2A 76.63(15) . . ?
N1 Co2 Na2A 102.02(14) . . ?
O3 Co2 Na2A 135.76(15) . . ?
O4 Co2 Na2A 41.17(13) . . ?
N5 Co2 Na2A 130.54(16) . . ?
O15A Co2 Na2A 50.5(5) 3_666 . ?
O13 Co3 O15A 78.4(4) . 3_666 ?
O13 Co3 N2 177.45(19) . . ?
O15A Co3 N2 102.1(4) 3_666 . ?
O13 Co3 O9 107.38(17) . . ?
O15A Co3 O9 87.0(5) 3_666 . ?
N2 Co3 O9 75.15(17) . . ?
O13 Co3 O10 102.40(16) . . ?
O15A Co3 O10 86.8(6) 3_666 . ?
N2 Co3 O10 75.19(16) . . ?
O9 Co3 O10 147.66(15) . . ?
O13 Co3 N6 89.50(17) . . ?
O15A Co3 N6 167.3(5) 3_666 . ?
N2 Co3 N6 90.09(18) . . ?
O9 Co3 N6 92.87(17) . . ?
O10 Co3 N6 99.80(18) . . ?
O13 Co3 O15B 77.0(4) . 3_666 ?
N2 Co3 O15B 103.3(4) . 3_666 ?
O9 Co3 O15B 92.9(4) . 3_666 ?
O10 Co3 O15B 81.6(4) . 3_666 ?
N6 Co3 O15B 166.4(4) . 3_666 ?
O13 Co3 Na2B 67.17(15) . . ?
N2 Co3 Na2B 110.87(15) . . ?
O9 Co3 Na2B 147.88(14) . . ?
O10 Co3 Na2B 40.80(12) . . ?
N6 Co3 Na2B 118.06(16) . . ?
O15B Co3 Na2B 55.0(3) 3_666 . ?
O13 Co3 Na2A 77.82(15) . . ?
O15A Co3 Na2A 51.1(6) 3_666 . ?
N2 Co3 Na2A 100.56(15) . . ?
O9 Co3 Na2A 136.67(16) . . ?
O10 Co3 Na2A 40.00(14) . . ?
N6 Co3 Na2A 130.45(18) . . ?
O6 Co4 O12 89.34(17) . . ?
O6 Co4 O11 172.47(16) . . ?
O12 Co4 O11 90.19(16) . . ?
O6 Co4 O5 90.36(15) . . ?
O12 Co4 O5 174.44(16) . . ?
O11 Co4 O5 89.38(14) . . ?
O6 Co4 O14A 87.4(5) . . ?
O12 Co4 O14A 76.6(4) . . ?
O11 Co4 O14A 85.2(5) . . ?
O5 Co4 O14A 97.8(4) . . ?
O6 Co4 N7 94.51(19) . . ?
O12 Co4 N7 94.35(19) . . ?
O11 Co4 N7 93.02(18) . . ?
O5 Co4 N7 91.20(18) . . ?
O14A Co4 N7 170.8(4) . . ?
O6 Co4 O14B 79.0(5) . . ?
O12 Co4 O14B 87.9(4) . . ?
O11 Co4 O14B 93.5(5) . . ?
O5 Co4 O14B 86.6(4) . . ?
N7 Co4 O14B 173.1(4) . . ?
O6 Co4 Na2A 130.90(15) . . ?
O12 Co4 Na2A 129.80(15) . . ?
O11 Co4 Na2A 45.73(13) . . ?
O5 Co4 Na2A 47.65(12) . . ?
O14A Co4 Na2A 76.9(5) . . ?
N7 Co4 Na2A 108.20(19) . . ?
O6 Co4 Na1 55.40(12) . 3_666 ?
O12 Co4 Na1 52.32(13) . 3_666 ?
O11 Co4 Na1 119.01(11) . 3_666 ?
O5 Co4 Na1 123.47(11) . 3_666 ?
O14A Co4 Na1 44.9(5) . 3_666 ?
N7 Co4 Na1 130.18(15) . 3_666 ?
O14B Co4 Na1 47.4(5) . 3_666 ?
Na2A Co4 Na1 121.55(13) . 3_666 ?
O6 Co4 Na2B 134.51(13) . . ?
O12 Co4 Na2B 134.69(14) . . ?
O11 Co4 Na2B 44.75(12) . . ?
O5 Co4 Na2B 44.63(11) . . ?
N7 Co4 Na2B 92.88(17) . . ?
O14B Co4 Na2B 90.1(5) . . ?
Na1 Co4 Na2B 136.89(10) 3_666 . ?
O14A Na1 O9 93.3(4) 3_666 . ?
O14B Na1 O9 83.5(3) 3_666 . ?
O14A Na1 O3 85.3(4) 3_666 . ?
O14B Na1 O3 93.8(4) 3_666 . ?
O9 Na1 O3 92.07(14) . . ?
O14A Na1 O2 143.9(4) 3_666 . ?
O14B Na1 O2 156.7(4) 3_666 . ?
O9 Na1 O2 112.93(16) . . ?
O3 Na1 O2 70.05(14) . . ?
O14A Na1 O12 64.3(4) 3_666 3_666 ?
O14B Na1 O12 72.2(3) 3_666 3_666 ?
O9 Na1 O12 154.01(17) . 3_666 ?
O3 Na1 O12 98.61(15) . 3_666 ?
O2 Na1 O12 93.02(15) . 3_666 ?
O14A Na1 O8 154.5(4) 3_666 . ?
O14B Na1 O8 141.8(4) 3_666 . ?
O9 Na1 O8 69.52(14) . . ?
O3 Na1 O8 113.09(15) . . ?
O2 Na1 O8 61.54(15) . . ?
O12 Na1 O8 125.91(15) 3_666 . ?
O14A Na1 O6 70.6(4) 3_666 3_666 ?
O14B Na1 O6 63.5(4) 3_666 3_666 ?
O9 Na1 O6 95.01(15) . 3_666 ?
O3 Na1 O6 155.15(15) . 3_666 ?
O2 Na1 O6 127.66(15) . 3_666 ?
O12 Na1 O6 66.10(14) 3_666 3_666 ?
O8 Na1 O6 91.69(14) . 3_666 ?
O14A Na1 C32 96.2(4) 3_666 . ?
O14B Na1 C32 84.0(3) 3_666 . ?
O9 Na1 C32 23.07(13) . . ?
O3 Na1 C32 115.10(15) . . ?
O2 Na1 C32 117.77(16) . . ?
O12 Na1 C32 139.92(16) 3_666 . ?
O8 Na1 C32 60.60(15) . . ?
O6 Na1 C32 74.55(14) 3_666 . ?
O14A Na1 C9 86.4(4) 3_666 . ?
O14B Na1 C9 97.9(4) 3_666 . ?
O9 Na1 C9 114.68(15) . . ?
O3 Na1 C9 22.70(13) . . ?
O2 Na1 C9 60.72(14) . . ?
O12 Na1 C9 78.68(15) 3_666 . ?
O8 Na1 C9 117.51(16) . . ?
O6 Na1 C9 143.56(15) 3_666 . ?
C32 Na1 C9 137.60(15) . . ?
O14A Na1 Co4 41.4(4) 3_666 3_666 ?
O14B Na1 Co4 42.0(3) 3_666 3_666 ?
O9 Na1 Co4 115.35(13) . 3_666 ?
O3 Na1 Co4 117.45(12) . 3_666 ?
O2 Na1 Co4 130.56(13) . 3_666 ?
O12 Na1 Co4 38.95(10) 3_666 3_666 ?
O8 Na1 Co4 128.77(12) . 3_666 ?
O6 Na1 Co4 38.65(9) 3_666 3_666 ?
C32 Na1 Co4 103.04(12) . 3_666 ?
C9 Na1 Co4 106.27(12) . 3_666 ?
O14A Na1 Co1 172.8(4) 3_666 . ?
O14B Na1 Co1 171.7(3) 3_666 . ?
O9 Na1 Co1 93.87(11) . . ?
O3 Na1 Co1 94.18(11) . . ?
O2 Na1 Co1 30.90(10) . . ?
O12 Na1 Co1 108.78(12) 3_666 . ?
O8 Na1 Co1 31.02(10) . . ?
O6 Na1 Co1 109.04(11) 3_666 . ?
C32 Na1 Co1 90.51(12) . . ?
C9 Na1 Co1 90.38(11) . . ?
Co4 Na1 Co1 134.34(7) 3_666 . ?
O11 Na2A O16A 84.9(5) . . ?
O11 Na2A O5 80.1(3) . . ?
O16A Na2A O5 95.0(4) . . ?
O11 Na2A O10 77.3(2) . . ?
O16A Na2A O10 104.1(4) . . ?
O5 Na2A O10 148.7(4) . . ?
O11 Na2A O4 147.3(3) . . ?
O16A Na2A O4 116.5(5) . . ?
O5 Na2A O4 73.96(17) . . ?
O10 Na2A O4 116.9(3) . . ?
O11 Na2A O15A 139.1(4) . 3_666 ?
O16A Na2A O15A 87.5(5) . 3_666 ?
O5 Na2A O15A 140.7(4) . 3_666 ?
O10 Na2A O15A 65.8(4) . 3_666 ?
O4 Na2A O15A 70.0(4) . 3_666 ?
O11 Na2A O16A 122.7(3) . 3_666 ?
O16A Na2A O16A 41.2(6) . 3_666 ?
O5 Na2A O16A 114.9(4) . 3_666 ?
O10 Na2A O16A 95.5(4) . 3_666 ?
O4 Na2A O16A 86.8(3) . 3_666 ?
O15A Na2A O16A 48.7(3) 3_666 3_666 ?
O11 Na2A Co4 41.67(14) . . ?
O16A Na2A Co4 77.2(4) . . ?
O5 Na2A Co4 41.82(14) . . ?
O10 Na2A Co4 118.9(2) . . ?
O4 Na2A Co4 115.77(19) . . ?
O15A Na2A Co4 164.6(3) 3_666 . ?
O16A Na2A Co4 116.1(3) 3_666 . ?
O11 Na2A C38 64.55(18) . . ?
O16A Na2A C38 84.3(4) . . ?
O5 Na2A C38 144.6(3) . . ?
O10 Na2A C38 22.46(15) . . ?
O4 Na2A C38 137.4(3) . . ?
O15A Na2A C38 74.7(4) 3_666 . ?
O16A Na2A C38 87.5(3) 3_666 . ?
Co4 Na2A C38 104.6(2) . . ?
O11 Na2A C72A 135.9(3) . 3_666 ?
O16A Na2A C72A 63.4(5) . 3_666 ?
O5 Na2A C72A 129.6(4) . 3_666 ?
O10 Na2A C72A 81.5(3) . 3_666 ?
O4 Na2A C72A 76.8(3) . 3_666 ?
O15A Na2A C72A 25.5(2) 3_666 3_666 ?
O16A Na2A C72A 23.33(18) 3_666 3_666 ?
Co4 Na2A C72A 139.5(3) . 3_666 ?
C38 Na2A C72A 81.6(3) . 3_666 ?
O11 Na2A Co3 112.82(18) . . ?
O16A Na2A Co3 106.7(4) . . ?
O5 Na2A Co3 155.3(2) . . ?
O10 Na2A Co3 35.55(13) . . ?
O4 Na2A Co3 85.68(18) . . ?
O15A Na2A Co3 33.2(3) 3_666 . ?
O16A Na2A Co3 76.8(3) 3_666 . ?
Co4 Na2A Co3 154.43(18) . . ?
C38 Na2A Co3 51.98(13) . . ?
C72A Na2A Co3 55.6(3) 3_666 . ?
O11 Na2A Co2 158.6(2) . . ?
O16A Na2A Co2 112.9(5) . . ?
O5 Na2A Co2 108.67(18) . . ?
O10 Na2A Co2 86.53(19) . . ?
O4 Na2A Co2 34.71(12) . . ?
O15A Na2A Co2 37.3(3) 3_666 . ?
O16A Na2A Co2 72.3(3) 3_666 . ?
Co4 Na2A Co2 150.48(15) . . ?
C38 Na2A Co2 104.04(19) . . ?
C72A Na2A Co2 53.0(2) 3_666 . ?
Co3 Na2A Co2 52.20(9) . . ?
O17 Na2B O10 94.2(4) . . ?
O17 Na2B O4 95.3(4) . . ?
O10 Na2B O4 129.5(2) . . ?
O17 Na2B O5 107.1(3) . . ?
O10 Na2B O5 146.4(3) . . ?
O4 Na2B O5 75.01(17) . . ?
O17 Na2B O11 107.1(4) . . ?
O10 Na2B O11 75.33(17) . . ?
O4 Na2B O11 145.7(3) . . ?
O5 Na2B O11 73.75(17) . . ?
O17 Na2B O15B 121.4(4) . 3_666 ?
O10 Na2B O15B 67.9(3) . 3_666 ?
O4 Na2B O15B 64.8(3) . 3_666 ?
O5 Na2B O15B 117.9(3) . 3_666 ?
O11 Na2B O15B 119.7(4) . 3_666 ?
O17 Na2B O16B 171.7(5) . . ?
O10 Na2B O16B 93.9(4) . . ?
O4 Na2B O16B 80.7(3) . . ?
O5 Na2B O16B 64.9(4) . . ?
O11 Na2B O16B 73.5(3) . . ?
O15B Na2B O16B 63.6(4) 3_666 . ?
O17 Na2B Co4 111.5(3) . . ?
O10 Na2B Co4 111.22(18) . . ?
O4 Na2B Co4 110.82(18) . . ?
O5 Na2B Co4 36.91(11) . . ?
O11 Na2B Co4 36.84(11) . . ?
O15B Na2B Co4 127.1(3) 3_666 . ?
O16B Na2B Co4 63.8(3) . . ?
O17 Na2B Co3 90.6(3) . . ?
O10 Na2B Co3 38.06(11) . . ?
O4 Na2B Co3 92.37(15) . . ?
O5 Na2B Co3 158.9(2) . . ?
O11 Na2B Co3 112.56(16) . . ?
O15B Na2B Co3 41.1(2) 3_666 . ?
O16B Na2B Co3 96.8(4) . . ?
Co4 Na2B Co3 145.39(15) . . ?
O17 Na2B Co2 91.4(3) . . ?
O10 Na2B Co2 92.97(15) . . ?
O4 Na2B Co2 37.41(11) . . ?
O5 Na2B Co2 111.68(16) . . ?
O11 Na2B Co2 158.6(2) . . ?
O15B Na2B Co2 39.0(3) 3_666 . ?
O16B Na2B Co2 89.8(3) . . ?
Co4 Na2B Co2 144.45(15) . . ?
Co3 Na2B Co2 55.15(6) . . ?
C1 O1 Co1 122.9(5) . . ?
C7 O2 Co1 128.7(3) . . ?
C7 O2 Na1 123.3(3) . . ?
Co1 O2 Na1 106.89(19) . . ?
C9 O3 Co2 115.7(3) . . ?
C9 O3 Na1 110.7(3) . . ?
Co2 O3 Na1 118.35(17) . . ?
C15 O4 Co2 118.3(3) . . ?
C15 O4 Na2B 132.4(4) . . ?
Co2 O4 Na2B 102.00(17) . . ?
C15 O4 Na2A 116.7(4) . . ?
Co2 O4 Na2A 104.1(2) . . ?
C17 O5 Co4 126.5(3) . . ?
C17 O5 Na2A 131.5(4) . . ?
Co4 O5 Na2A 90.54(19) . . ?
C17 O5 Na2B 133.5(3) . . ?
Co4 O5 Na2B 98.46(17) . . ?
C23 O6 Co4 123.9(3) . . ?
C23 O6 Na1 142.9(3) . 3_666 ?
Co4 O6 Na1 85.95(15) . 3_666 ?
C24 O7 Co1 124.4(4) . . ?
C30 O8 Co1 128.6(4) . . ?
C30 O8 Na1 124.8(4) . . ?
Co1 O8 Na1 105.75(19) . . ?
C32 O9 Co3 115.0(4) . . ?
C32 O9 Na1 110.3(3) . . ?
Co3 O9 Na1 118.11(17) . . ?
C38 O10 Co3 116.9(3) . . ?
C38 O10 Na2B 130.8(4) . . ?
Co3 O10 Na2B 101.15(18) . . ?
C38 O10 Na2A 112.5(4) . . ?
Co3 O10 Na2A 104.5(2) . . ?
C40 O11 Co4 126.1(3) . . ?
C40 O11 Na2A 128.1(4) . . ?
Co4 O11 Na2A 92.60(18) . . ?
C40 O11 Na2B 133.1(4) . . ?
Co4 O11 Na2B 98.40(17) . . ?
C46 O12 Co4 124.0(3) . . ?
C46 O12 Na1 136.7(4) . 3_666 ?
Co4 O12 Na1 88.73(16) . 3_666 ?
Co3 O13 Co2 107.81(18) . . ?
C72A O14A Co4 138.6(12) . . ?
C72A O14A Na1 124.9(10) . 3_666 ?
Co4 O14A Na1 93.7(6) . 3_666 ?
C72A O15A Co3 143.6(12) . 3_666 ?
C72A O15A Co2 116.4(12) . 3_666 ?
Co3 O15A Co2 99.0(5) 3_666 3_666 ?
C72A O15A Na2A 91.3(10) . 3_666 ?
Co3 O15A Na2A 95.8(7) 3_666 3_666 ?
Co2 O15A Na2A 92.2(5) 3_666 3_666 ?
C72A O16A Na2A 132.5(11) . . ?
C72A O16A Na2A 85.0(9) . 3_666 ?
Na2A O16A Na2A 138.8(6) . 3_666 ?
O16A C72A O14A 111.7(12) . . ?
O16A C72A O15A 134.7(13) . . ?
O14A C72A O15A 113.5(12) . . ?
O16A C72A Na2A 71.6(9) . 3_666 ?
O14A C72A Na2A 176.7(9) . 3_666 ?
O15A C72A Na2A 63.2(9) . 3_666 ?
C72B O14B Co4 134.8(12) . . ?
C72B O14B Na1 131.2(10) . 3_666 ?
Co4 O14B Na1 90.6(6) . 3_666 ?
C72B O15B Co2 142.7(11) . 3_666 ?
C72B O15B Co3 117.7(10) . 3_666 ?
Co2 O15B Co3 91.6(4) 3_666 3_666 ?
C72B O15B Na2B 117.8(9) . 3_666 ?
Co2 O15B Na2B 85.9(4) 3_666 3_666 ?
Co3 O15B Na2B 84.0(4) 3_666 3_666 ?
C72B O16B Na2B 130.7(11) . . ?
O16B C72B O14B 113.5(12) . . ?
O16B C72B O15B 133.6(13) . . ?
O14B C72B O15B 112.6(11) . . ?
C14 N1 C10 122.6(5) . . ?
C14 N1 Co2 118.7(3) . . ?
C10 N1 Co2 117.0(3) . . ?
C37 N2 C33 122.1(5) . . ?
C37 N2 Co3 119.6(3) . . ?
C33 N2 Co3 118.1(4) . . ?
C51 N3 C47 117.7(6) . . ?
C51 N3 Co1 124.1(5) . . ?
C47 N3 Co1 118.1(5) . . ?
C52 N4 C56 119.0(6) . . ?
C52 N4 Co1 118.7(5) . . ?
C56 N4 Co1 122.3(4) . . ?
C57 N5 C61 117.8(6) . . ?
C57 N5 Co2 122.3(4) . . ?
C61 N5 Co2 119.7(4) . . ?
C66 N6 C62 117.1(7) . . ?
C66 N6 Co3 120.3(5) . . ?
C62 N6 Co3 121.3(5) . . ?
C71B N7 C67B 116.3(14) . . ?
C67A N7 C71A 111.8(12) . . ?
C67A N7 Co4 130.3(10) . . ?
C71B N7 Co4 123.2(10) . . ?
C67B N7 Co4 118.7(11) . . ?
C71A N7 Co4 116.1(7) . . ?
O1 C1 C2 117.5(9) . . ?
O1 C1 C6 127.7(6) . . ?
C2 C1 C6 114.8(10) . . ?
C3 C2 C1 122.3(10) . . ?
C3 C2 H2A 118.8 . . ?
C1 C2 H2A 118.8 . . ?
C2 C3 C4 121.6(9) . . ?
C2 C3 H3A 119.2 . . ?
C4 C3 H3A 119.2 . . ?
C5 C4 C3 117.4(11) . . ?
C5 C4 H4A 121.3 . . ?
C3 C4 H4A 121.3 . . ?
C4 C5 C6 123.5(9) . . ?
C4 C5 H5A 118.3 . . ?
C6 C5 H5A 118.3 . . ?
C5 C6 C1 120.3(7) . . ?
C5 C6 C7 121.4(7) . . ?
C1 C6 C7 118.3(7) . . ?
O2 C7 C8 120.2(5) . . ?
O2 C7 C6 120.8(6) . . ?
C8 C7 C6 119.0(6) . . ?
C9 C8 C7 126.1(5) . . ?
C9 C8 H8A 117.0 . . ?
C7 C8 H8A 117.0 . . ?
O3 C9 C8 126.3(5) . . ?
O3 C9 C10 114.8(4) . . ?
C8 C9 C10 118.9(5) . . ?
O3 C9 Na1 46.6(2) . . ?
C8 C9 Na1 96.4(3) . . ?
C10 C9 Na1 130.3(3) . . ?
N1 C10 C11 119.8(5) . . ?
N1 C10 C9 112.2(4) . . ?
C11 C10 C9 128.0(5) . . ?
C10 C11 C12 118.3(5) . . ?
C10 C11 H11A 120.8 . . ?
C12 C11 H11A 120.8 . . ?
C13 C12 C11 120.9(5) . . ?
C13 C12 H12A 119.6 . . ?
C11 C12 H12A 119.6 . . ?
C12 C13 C14 118.4(5) . . ?
C12 C13 H13A 120.8 . . ?
C14 C13 H13A 120.8 . . ?
N1 C14 C13 120.0(5) . . ?
N1 C14 C15 112.6(4) . . ?
C13 C14 C15 127.3(5) . . ?
O4 C15 C16 125.9(5) . . ?
O4 C15 C14 113.4(4) . . ?
C16 C15 C14 120.7(5) . . ?
C15 C16 C17 126.1(5) . . ?
C15 C16 H16A 116.9 . . ?
C17 C16 H16A 116.9 . . ?
O5 C17 C16 122.1(5) . . ?
O5 C17 C18 119.6(5) . . ?
C16 C17 C18 118.3(4) . . ?
C19 C18 C23 117.6(4) . . ?
C19 C18 C17 118.3(5) . . ?
C23 C18 C17 124.1(5) . . ?
C20 C19 C18 121.9(6) . . ?
C20 C19 H19A 119.1 . . ?
C18 C19 H19A 119.1 . . ?
C21 C20 C19 119.4(6) . . ?
C21 C20 H20A 120.3 . . ?
C19 C20 H20A 120.3 . . ?
C22 C21 C20 120.7(5) . . ?
C22 C21 H21A 119.6 . . ?
C20 C21 H21A 119.6 . . ?
C21 C22 C23 122.5(5) . . ?
C21 C22 H22A 118.7 . . ?
C23 C22 H22A 118.7 . . ?
O6 C23 C22 118.5(5) . . ?
O6 C23 C18 123.6(5) . . ?
C22 C23 C18 117.8(5) . . ?
O7 C24 C29 125.4(6) . . ?
O7 C24 C25 115.7(7) . . ?
C29 C24 C25 118.7(8) . . ?
C26 C25 C24 120.1(9) . . ?
C26 C25 H25A 119.9 . . ?
C24 C25 H25A 119.9 . . ?
C27 C26 C25 122.5(7) . . ?
C27 C26 H26A 118.8 . . ?
C25 C26 H26A 118.8 . . ?
C26 C27 C28 118.5(9) . . ?
C26 C27 H27A 120.8 . . ?
C28 C27 H27A 120.8 . . ?
C27 C28 C29 121.7(9) . . ?
C27 C28 H28A 119.2 . . ?
C29 C28 H28A 119.2 . . ?
C24 C29 C28 118.4(6) . . ?
C24 C29 C30 122.1(6) . . ?
C28 C29 C30 119.4(7) . . ?
O8 C30 C31 118.2(5) . . ?
O8 C30 C29 120.7(6) . . ?
C31 C30 C29 121.1(6) . . ?
C32 C31 C30 126.5(6) . . ?
C32 C31 H31A 116.8 . . ?
C30 C31 H31A 116.8 . . ?
O9 C32 C31 125.7(6) . . ?
O9 C32 C33 114.8(5) . . ?
C31 C32 C33 119.5(5) . . ?
O9 C32 Na1 46.6(3) . . ?
C31 C32 Na1 98.6(4) . . ?
C33 C32 Na1 126.0(3) . . ?
N2 C33 C34 120.2(6) . . ?
N2 C33 C32 112.7(5) . . ?
C34 C33 C32 127.1(5) . . ?
C35 C34 C33 119.2(5) . . ?
C35 C34 H34A 120.4 . . ?
C33 C34 H34A 120.4 . . ?
C34 C35 C36 120.0(5) . . ?
C34 C35 H35A 120.0 . . ?
C36 C35 H35A 120.0 . . ?
C35 C36 C37 118.3(6) . . ?
C35 C36 H36A 120.8 . . ?
C37 C36 H36A 120.8 . . ?
N2 C37 C36 120.1(5) . . ?
N2 C37 C38 112.3(5) . . ?
C36 C37 C38 127.6(6) . . ?
O10 C38 C39 125.1(5) . . ?
O10 C38 C37 115.0(5) . . ?
C39 C38 C37 119.8(5) . . ?
O10 C38 Na2A 45.1(3) . . ?
C39 C38 Na2A 92.5(4) . . ?
C37 C38 Na2A 134.7(4) . . ?
C38 C39 C40 126.8(5) . . ?
C38 C39 H39A 116.6 . . ?
C40 C39 H39A 116.6 . . ?
O11 C40 C39 121.2(5) . . ?
O11 C40 C41 119.7(5) . . ?
C39 C40 C41 119.1(5) . . ?
C42 C41 C46 118.1(5) . . ?
C42 C41 C40 118.3(5) . . ?
C46 C41 C40 123.6(5) . . ?
C43 C42 C41 123.2(7) . . ?
C43 C42 H42A 118.4 . . ?
C41 C42 H42A 118.4 . . ?
C42 C43 C44 118.2(7) . . ?
C42 C43 H43A 120.9 . . ?
C44 C43 H43A 120.9 . . ?
C45 C44 C43 121.1(7) . . ?
C45 C44 H44A 119.5 . . ?
C43 C44 H44A 119.5 . . ?
C44 C45 C46 123.0(7) . . ?
C44 C45 H45A 118.5 . . ?
C46 C45 H45A 118.5 . . ?
O12 C46 C45 119.3(6) . . ?
O12 C46 C41 124.2(5) . . ?
C45 C46 C41 116.4(6) . . ?
N3 C47 C48 123.3(8) . . ?
N3 C47 H47A 118.3 . . ?
C48 C47 H47A 118.3 . . ?
C49 C48 C47 118.7(8) . . ?
C49 C48 H48A 120.6 . . ?
C47 C48 H48A 120.6 . . ?
C48 C49 C50 117.5(9) . . ?
C48 C49 H49A 121.3 . . ?
C50 C49 H49A 121.3 . . ?
C51 C50 C49 120.8(10) . . ?
C51 C50 H50A 119.6 . . ?
C49 C50 H50A 119.6 . . ?
N3 C51 C50 121.9(8) . . ?
N3 C51 H51A 119.0 . . ?
C50 C51 H51A 119.0 . . ?
N4 C52 C53 122.0(8) . . ?
N4 C52 H52A 119.0 . . ?
C53 C52 H52A 119.0 . . ?
C52 C53 C54 119.0(8) . . ?
C52 C53 H53A 120.5 . . ?
C54 C53 H53A 120.5 . . ?
C55 C54 C53 118.8(8) . . ?
C55 C54 H54A 120.6 . . ?
C53 C54 H54A 120.6 . . ?
C54 C55 C56 118.6(8) . . ?
C54 C55 H55A 120.7 . . ?
C56 C55 H55A 120.7 . . ?
N4 C56 C55 122.5(7) . . ?
N4 C56 H56A 118.8 . . ?
C55 C56 H56A 118.8 . . ?
N5 C57 C58 123.5(7) . . ?
N5 C57 H57A 118.3 . . ?
C58 C57 H57A 118.3 . . ?
C59 C58 C57 118.2(8) . . ?
C59 C58 H58A 120.9 . . ?
C57 C58 H58A 120.9 . . ?
C58 C59 C60 118.8(7) . . ?
C58 C59 H59A 120.6 . . ?
C60 C59 H59A 120.6 . . ?
C61 C60 C59 119.0(8) . . ?
C61 C60 H60A 120.5 . . ?
C59 C60 H60A 120.5 . . ?
N5 C61 C60 122.7(7) . . ?
N5 C61 H61A 118.6 . . ?
C60 C61 H61A 118.6 . . ?
N6 C62 C63 122.7(8) . . ?
N6 C62 H62A 118.7 . . ?
C63 C62 H62A 118.7 . . ?
C64 C63 C62 119.8(8) . . ?
C64 C63 H63A 120.1 . . ?
C62 C63 H63A 120.1 . . ?
C63 C64 C65 117.5(8) . . ?
C63 C64 H64A 121.3 . . ?
C65 C64 H64A 121.3 . . ?
C64 C65 C66 120.5(9) . . ?
C64 C65 H65A 119.7 . . ?
C66 C65 H65A 119.7 . . ?
N6 C66 C65 122.3(9) . . ?
N6 C66 H66A 118.8 . . ?
C65 C66 H66A 118.8 . . ?
N7 C67A C68A 127.9(18) . . ?
N7 C67A H67A 116.1 . . ?
C68A C67A H67A 116.1 . . ?
C69A C68A C67A 119(2) . . ?
C69A C68A H68A 120.4 . . ?
C67A C68A H68A 120.4 . . ?
C68A C69A C70A 120(2) . . ?
C68A C69A H69A 119.8 . . ?
C70A C69A H69A 119.8 . . ?
C71A C70A C69A 114.4(16) . . ?
C71A C70A H70A 122.8 . . ?
C69A C70A H70A 122.8 . . ?
C70A C71A N7 123.8(14) . . ?
C70A C71A H71A 118.1 . . ?
N7 C71A H71A 118.1 . . ?
C68B C67B N7 120(2) . . ?
C68B C67B H67B 120.2 . . ?
N7 C67B H67B 120.2 . . ?
C67B C68B C69B 118(3) . . ?
C67B C68B H68B 120.8 . . ?
C69B C68B H68B 120.8 . . ?
C70B C69B C68B 104(2) . . ?
C70B C69B H69B 128.0 . . ?
C68B C69B H69B 128.0 . . ?
C69B C70B C71B 132(2) . . ?
C69B C70B H70B 114.2 . . ?
C71B C70B H70B 114.2 . . ?
N7 C71B C70B 127.5(19) . . ?
N7 C71B H71B 116.2 . . ?
C70B C71B H71B 116.2 . . ?
F4 B1 F1 110.3(7) . . ?
F4 B1 F2 112.0(9) . . ?
F1 B1 F2 107.8(8) . . ?
F4 B1 F3 107.4(9) . . ?
F1 B1 F3 108.4(9) . . ?
F2 B1 F3 110.9(7) . . ?
C5S N1S C1S 113.7(8) . . ?
N1S C1S C2S 125.0(9) . . ?
N1S C1S H1SA 117.5 . . ?
C2S C1S H1SA 117.5 . . ?
C3S C2S C1S 119.4(10) . . ?
C3S C2S H2SA 120.3 . . ?
C1S C2S H2SA 120.3 . . ?
C2S C3S C4S 116.8(9) . . ?
C2S C3S H3SA 121.6 . . ?
C4S C3S H3SA 121.6 . . ?
C5S C4S C3S 117.7(11) . . ?
C5S C4S H4SA 121.1 . . ?
C3S C4S H4SA 121.1 . . ?
N1S C5S C4S 127.3(10) . . ?
N1S C5S H5SA 116.3 . . ?
C4S C5S H5SA 116.3 . . ?
C6S N2S C10S 120.0 . . ?
N2S C6S C7S 120.0 . . ?
N2S C6S H6S 120.0 . . ?
C7S C6S H6S 120.0 . . ?
C6S C7S C8S 120.0 . . ?
C6S C7S H7S 120.0 . . ?
C8S C7S H7S 120.0 . . ?
C9S C8S C7S 120.0 . . ?
C9S C8S H8S 120.0 . . ?
C7S C8S H8S 120.0 . . ?
C8S C9S C10S 120.0 . . ?
C8S C9S H9S 120.0 . . ?
C10S C9S H9S 120.0 . . ?
C9S C10S N2S 120.0 . . ?
C9S C10S H10S 120.0 . . ?
N2S C10S H10S 120.0 . . ?
C11S N3S C15S 120.0 . . ?
C12S C11S N3S 120.0 . . ?
C12S C11S H11B 120.0 . . ?
N3S C11S H11B 120.0 . . ?
C11S C12S C13S 120.0 . . ?
C11S C12S H12B 120.0 . . ?
C13S C12S H12B 120.0 . . ?
C12S C13S C14S 120.0 . . ?
C12S C13S H13B 120.0 . . ?
C14S C13S H13B 120.0 . . ?
C15S C14S C13S 120.0 . . ?
C15S C14S H14A 120.0 . . ?
C13S C14S H14A 120.0 . . ?
C14S C15S N3S 120.0 . . ?
C14S C15S H15A 120.0 . . ?
N3S C15S H15A 120.0 . . ?
C16S N4S C20S 120.0 . . ?
N4S C16S C17S 120.0 . . ?
N4S C16S H16B 120.0 . . ?
C17S C16S H16B 120.0 . . ?
C18S C17S C16S 120.0 . . ?
C18S C17S H17A 120.0 . . ?
C16S C17S H17A 120.0 . . ?
C19S C18S C17S 120.0 . . ?
C19S C18S H18A 120.0 . . ?
C17S C18S H18A 120.0 . . ?
C20S C19S C18S 120.0 . . ?
C20S C19S H19B 120.0 . . ?
C18S C19S H19B 120.0 . . ?
C19S C20S N4S 120.0 . . ?
C19S C20S H20B 120.0 . . ?
N4S C20S H20B 120.0 . . ?

_refine_diff_density_max         1.320
_refine_diff_density_min         -1.394
_refine_diff_density_rms         0.118


_database_code_depnum_ccdc_archive 'CCDC 996548'
